# Supplementary material for: Structural basis of MICAL autoinhibition
Source: Nat Commun. 2024 Nov 12;15:9810. doi: 10.1038/s41467-024-54131-2 (PMC11557892; doi:10.1038/s41467-024-54131-2)
Supplement: Supplementary file 4 — Source Data [file 41467_2024_54131_MOESM4_ESM.xlsx]

## Sheet: Fig.2C
hMICAL_0.5mg/ml					hMICAL1_1mg/ml					hMICAL1_2mg/ml
volume (ml)	Molar Mass (Da)	volume (ml)	UV		volume (ml)	Molar Mass (Da)	volume (ml)	UV		volume (ml)	Molar Mass (Da)	volume (ml)	UV
2.92318	117134.031443555	2.6015	0.00014754584084659		2.94138	102258.659558626	2.6005	0.000619256236478469		2.94316	107795.582709775	2.60075	0.00209728451860167
2.92564	117329.488284051	2.6035	0.000154798373077368		2.94384	102805.340667076	2.6025	0.000637912640161526		2.94561	108623.548583173	2.60275	0.00217058308473346
2.92809	117339.247481257	2.6055	0.000162371555626376		2.94629	103380.541169473	2.6045	0.000657289099156226		2.94807	109003.837714427	2.60475	0.00224640215618308
2.93055	117189.260228412	2.6075	0.000170264523925491		2.94875	103933.08782106	2.6065	0.000677387683273152		2.95053	109403.473595185	2.60675	0.00232474113290309
2.93301	117121.381156598	2.6095	0.000178474772530088		2.95121	104533.902588882	2.6085	0.000698207471898488		2.95298	109792.349992965	2.60875	0.00240558779384709
2.93546	117038.332563495	2.6115	0.000186998089633541		2.95366	105181.398598807	2.6105	0.000719744492691497		2.95544	110229.544242827	2.61075	0.00248891774515225
2.93792	116903.82854283	2.6135	0.000195828582814802		2.95612	105849.147639216	2.6125	0.000741991631877227		2.9579	110694.126759213	2.61275	0.00257469401274505
2.94038	116931.666099385	2.6155	0.000204958633871922		2.95858	106528.866674615	2.6145	0.000764938664092974		2.96036	111155.498834924	2.61475	0.00266286677310121
2.94284	117122.35595765	2.6175	0.000214379026223632		2.96103	107214.045424742	2.6165	0.000788572258034034		2.96281	111594.726819978	2.61675	0.00275337326467771
2.94529	117265.53465209	2.6195	0.000224078930081541		2.96349	107873.823155821	2.6185	0.000812876215304806		2.96527	112052.935584016	2.61875	0.00284613793122879
2.94775	117460.960593461	2.6215	0.000234046103181061		2.96595	108490.097920711	2.6205	0.000837831627244747		2.96773	112525.946893112	2.62075	0.00294107278208093
2.95021	117741.285850583	2.6235	0.000244267001059171		2.9684	109067.658034638	2.6225	0.000863417170064208		2.97018	112958.329685924	2.62275	0.00303807790182885
2.95266	117986.984810249	2.6255	0.00025472702736372		2.97086	109632.248088338	2.6245	0.000889609423480657		2.97264	113373.824158593	2.62475	0.00313704216545478
2.95512	118236.043165813	2.6275	0.000265410779917239		2.97332	110194.372504259	2.6265	0.000916383348388367		2.9751	113783.730805647	2.62675	0.00323784421809079
2.95758	118521.786151366	2.6295	0.000276302328442733		2.97578	110738.812915808	2.6285	0.000943712740348441		2.97755	114169.981942452	2.62875	0.00334035368781856
2.96003	118803.50243263	2.6315	0.000287385495915453		2.97823	111244.190993835	2.6305	0.000971570853767808		2.98001	114499.328965957	2.63075	0.00344443259575208
2.96249	119056.214016998	2.6335	0.000298644095045342		2.98069	111699.098511998	2.6325	0.000999930883798797		2.98247	114771.043114234	2.63275	0.00354993682652796
2.96495	119306.089779885	2.6355	0.000310062320055614		2.98315	112118.231382311	2.6345	0.0010287666390926		2.98492	115010.261014721	2.63475	0.00365671784252875
2.9674	119593.760158388	2.6375	0.000321625070458292		2.9856	112509.333389806	2.6365	0.00105805319542248		2.98738	115209.281413493	2.63675	0.00376462455210564
2.96986	119938.897230826	2.6395	0.000333318288763466		2.98806	112863.072689408	2.6385	0.00108776757763984		2.98984	115349.767910274	2.63875	0.00387350531688347
2.97232	120205.63516693	2.6415	0.000345129277495457		2.99052	113167.878639662	2.6405	0.00111788940225029		2.9923	115466.850598304	2.64075	0.00398321005356149
2.97478	120370.480167316	2.6435	0.000357047030806817		2.99297	113429.874380085	2.6425	0.0011484014676123		2.99475	115553.769937228	2.64275	0.00409359232154701
2.97723	120447.105164924	2.6455	0.000369062512758007		2.99543	113638.500024239	2.6445	0.00117929033053416		2.99721	115611.765308175	2.64475	0.00420451142803139
2.97969	120420.34039018	2.6475	0.000381168864000109		2.99789	113800.125595339	2.6465	0.00121054684156826		2.99967	115662.419648015	2.64675	0.00431583460281413
2.98215	120328.782912134	2.6495	0.000393361657816013		3.00034	113956.870505828	2.6485	0.00124216662941085		3.00212	115696.776803873	2.64875	0.00442743909434445
2.9846	120235.437561999	2.6515	0.000405639009708837		3.0028	114087.436672623	2.6505	0.00127415045274826		3.00458	115723.272928228	2.65075	0.00453921407147108
2.98706	120214.536512371	2.6535	0.000418001731234721		3.00526	114190.871323865	2.6525	0.00130650453266893		3.00704	115737.117677333	2.65275	0.0046510624773757
2.98952	120181.833926878	2.6555	0.000430453363105276		3.00772	114284.966619609	2.6545	0.00133924080000561		3.00949	115710.650008459	2.65475	0.0047629026919433
2.99197	120074.778167334	2.6575	0.000443000277390881		3.01017	114375.732963269	2.6565	0.00137237705965595		3.01195	115631.538842502	2.65675	0.00487467017775727
2.99443	119890.650847653	2.6595	0.000455651595510026		3.01263	114545.42215905	2.6585	0.00140593714867319		3.01441	115726.852131307	2.65875	0.0049863187936703
2.99689	119658.462142162	2.6615	0.000468419162217613		3.01509	114824.562659311	2.6605	0.0014399509180644		3.01687	115641.654007488	2.66075	0.00509782199838844
2.99934	119389.625327737	2.6635	0.00048131748305758		3.01754	114865.376595521	2.6625	0.00147445424843222		3.01932	115498.851111782	2.66275	0.00520917377067564
3.0018	119105.305166673	2.6655	0.000494363599737075		3.02	114876.237564133	2.6645	0.0015094889736321		3.02178	115073.502658754	2.66475	0.00532038927305031
3.00426	118823.621200035	2.6675	0.000507576982740707		3.02246	115064.954477387	2.6665	0.00154510275664277		3.02424	114874.290082523	2.66675	0.00543150529873661
3.00672	118533.251432115	2.6695	0.000520979384675172		3.02491	115208.282659145	2.6685	0.00158134898367155		3.02669	114702.572827072	2.66875	0.00554258039575778
3.00917	118318.858383229	2.6715	0.000534594707572909		3.02737	115281.044007111	2.6705	0.0016182865275343		3.02915	114536.302001523	2.67075	0.00565369481399879
3.01163	118264.877475054	2.6735	0.000548448825382485		3.02983	115296.838400021	2.6725	0.0016559795352527		3.03161	114387.029843493	2.67275	0.00576495009686692
3.01409	117962.473342341	2.6755	0.000562569490455082		3.03228	115317.698543933	2.6745	0.00169449712556869		3.03406	114262.72435565	2.67475	0.00587646842674132
3.01654	117592.582504061	2.6775	0.000576986136786681		3.03474	115374.507234379	2.6765	0.00173391313635645		3.03652	114166.617427362	2.67675	0.0059883917573398
3.019	117400.869031311	2.6795	0.000591729711376667		3.0372	115435.758191241	2.6785	0.00177430570655125		3.03898	114100.742560926	2.67875	0.00610088072984022
3.02146	117226.200676569	2.6815	0.00060683254428146		3.03966	115517.590169472	2.6805	0.00181575690879382		3.04143	114046.304886389	2.68075	0.0062141132998783
3.02391	117050.373580758	2.6835	0.000622328194788133		3.04211	115597.76881909	2.6825	0.00185835229173616		3.04389	114000.587467547	2.68275	0.00632828316149633
3.02637	116921.454043545	2.6855	0.000638251300028739		3.04457	115636.08192007	2.6845	0.001902180445722		3.04635	113966.024113184	2.68475	0.00644359802606861
3.02883	116892.889172868	2.6875	0.000654637386516293		3.04703	115671.315479068	2.6865	0.00194733242830426		3.04881	113917.240750916	2.68675	0.00656027776242177
3.03128	116957.946708696	2.6895	0.000671522757095618		3.04948	115737.19595285	2.6885	0.00199390124189522		3.05126	113890.91022316	2.68875	0.00667855233604649
3.03374	117067.930930627	2.6915	0.000688944322518807		3.05194	115824.166192754	2.6905	0.00204198125095083		3.05372	113906.135181987	2.69075	0.00679865964934826
3.0362	117203.439383755	2.6935	0.000706939432609801		3.0544	115933.78179687	2.6925	0.00209166759183778		3.05618	113933.678548377	2.69275	0.0069208433058189
3.03866	117358.498487086	2.6955	0.000725545730739526		3.05685	116062.690145594	2.6945	0.00214305553006098		3.05863	113983.532049217	2.69475	0.00704535035715303
3.04111	117529.523965505	2.6975	0.000744800992395338		3.05931	116226.880684087	2.6965	0.00219623976128212		3.06109	114051.91177683	2.69675	0.0071724289196277
3.04357	117698.762141772	2.6995	0.000764742947874103		3.06177	116408.777922422	2.6985	0.00225131378850896		3.06355	114114.320112415	2.69875	0.00730232576041824
3.04603	117877.069144361	2.7015	0.000785409151361849		3.06422	116603.645439025	2.7005	0.00230836926431544		3.066	114188.580412395	2.70075	0.00743528399794929
3.04848	118100.364197519	2.7035	0.000806836759742537		3.06668	116836.228568752	2.7025	0.00236749521922065		3.06846	114244.439269965	2.70275	0.00757154077877313
3.05094	118307.285870232	2.7055	0.000829062411562727		3.06914	117112.072544408	2.7045	0.00242877740257108		3.07092	114314.320177784	2.70475	0.00771132492878925
3.0534	118490.542624479	2.7075	0.000852122015267038		3.0716	117407.136420091	2.7065	0.00249229764935179		3.07337	114426.665649103	2.70675	0.00785485468747568
3.05585	118676.109685936	2.7095	0.000876050588565316		3.07405	117644.278408393	2.7085	0.00255813325222522		3.07583	114527.945855454	2.70875	0.00800233553987094
3.05831	118858.150677869	2.7115	0.000900882111951559		3.07651	117844.569880147	2.7105	0.00262635633025097		3.07829	114612.026645649	2.71075	0.00815395813648624
3.06077	119071.050479555	2.7135	0.000926649335622265		3.07897	116574.372925892	2.7125	0.00269703321429414		3.08075	114689.551159115	2.71275	0.00830989630814576
3.06322	119293.919639921	2.7155	0.000953383554456379				2.7145	0.00277022392650846		3.0832	114762.332125202	2.71475	0.00847030517187978
3.06568	119585.87000185	2.7175	0.000981114514652247				2.7165	0.00284598169131531		3.08566	114815.681752317	2.71675	0.00863531944441209
3.06814	119964.575355028	2.7195	0.00100987029665045				2.7185	0.00292435236811745		3.08812	114846.447929958	2.71875	0.00880505189170628
3.0706	120351.566433715	2.7215	0.00103967712627407				2.7205	0.00300537399898245		3.09057	114864.633536804	2.72075	0.00897959194816824
3.07305	120757.277686425	2.7235	0.00107055922871294				2.7225	0.00308907641912469				2.72275	0.00915900456093414
3.07551	121174.310604965	2.7255	0.00110253868276544				2.7245	0.00317548090638803				2.72475	0.00934332918890465
3.07797	121601.99885506	2.7275	0.00113563529622857				2.7265	0.00326459980882046				2.72675	0.00953257916918287
3.08042	121893.222240821	2.7295	0.00116986642114741				2.7285	0.00335643625198313				2.72875	0.00972674119429584
3.08288	122087.340902411	2.7315	0.00120524682055503				2.7305	0.00345098390210287				2.73075	0.00992577507629288
3.08534	122359.234165918	2.7335	0.00124178854875431				2.7325	0.00354822677373056				2.73275	0.0101296137841608
3.08779	122578.395439105	2.7355	0.00127950074452233				2.7345	0.0036481390599767				2.73475	0.0103381636631245
		2.7375	0.00131838951424413				2.7365	0.00375068500130956				2.73675	0.0105513049811259
		2.7395	0.00135845782164261				2.7385	0.00385581887017208				2.73875	0.0107688925898295
		2.7415	0.00139970534965624				2.7405	0.00396348498491443				2.74075	0.0109907568775909
		2.7435	0.00144212838984542				2.7425	0.00407361774459827				2.74275	0.0112167049181165
		2.7455	0.00148571976590011				2.7445	0.00418614175082996				2.74475	0.0114465217461784
		2.7475	0.00153046873515669				2.7465	0.00430097198164693				2.74675	0.0116799718778899
		2.7495	0.0015763610595475				2.7485	0.00441801407029398				2.74875	0.0119168009142826
		2.7515	0.00162337889603349				2.7505	0.00453716461169313				2.75075	0.0121567372467808
		2.7535	0.00167150089431046				2.7525	0.00465831154968053				2.75275	0.0123994938719801
		2.7555	0.00172070224738036				2.7545	0.00478133461048998				2.75475	0.0126447703105914
		2.7575	0.00177095487406066				2.7565	0.00490610584508203				2.75675	0.0128922545405746
		2.7595	0.00182222754080891				2.7585	0.00503249025064411				2.75875	0.0131416250191056
		2.7615	0.00187448607366943				2.7605	0.00516034640923032				2.76075	0.0133925527063466
		2.7635	0.00192769362966562				2.7625	0.00528952723264623				2.76275	0.0136447031584912
		2.7655	0.00198181094736628				2.7645	0.0054198807592862				2.76475	0.0138977386030173
		2.7675	0.0020367966946143				2.7665	0.0055512509966214				2.76675	0.0141513200361073
		2.7695	0.00209260775218041				2.7685	0.00568347887872587				2.76875	0.0144051093824935
		2.7715	0.00214919956739962				2.7705	0.00581640319397602				2.77075	0.014658771582872
		2.7735	0.00220652643356939				2.7725	0.00594986157667328				2.77275	0.0149119766776882
		2.7755	0.00226454181926588				2.7745	0.00608369147802586				2.77475	0.0151644018765749
		2.7775	0.00232319864132425				2.7765	0.00621773125839815				2.77675	0.0154157335662577
		2.7795	0.00238244957126906				2.7785	0.00635182122524137				2.77875	0.0156656692876365
		2.7815	0.0024422473720349				2.7805	0.00648580468390581				2.78075	0.0159139196858061
		2.7835	0.00250254518945587				2.7825	0.00661952895506701				2.78275	0.016160210347739
		2.7855	0.00256329682748612				2.7845	0.00675284642521461				2.78475	0.0164042835716999
		2.7875	0.00262445704565684				2.7865	0.00688561554502772				2.78675	0.0166459001248144
		2.7895	0.00268598183146353				2.7885	0.00701770180797278				2.78875	0.0168848408417509
		2.7915	0.00274782869038524				2.7905	0.00714897865245516				2.79075	0.0171209082130842
		2.7935	0.00280995695628137				2.7925	0.00727932837231579				2.79275	0.0173539278043641
		2.7955	0.00287232803418257				2.7945	0.00740864294186494				2.79475	0.0175837496402559
		2.7975	0.00293490579235389				2.7965	0.00753682480545416				2.79675	0.017810249447983
		2.7995	0.00299765684799302				2.7985	0.00766378761725977				2.79875	0.0180333298331775
		2.8015	0.00306055091123048				2.8005	0.00778945693208832				2.80075	0.0182529213310314
		2.8035	0.00312356110830972				2.8025	0.00791377085968788				2.80275	0.0184689833180912
		2.8055	0.00318666434260265				2.8045	0.00803668063449263				2.80475	0.0186815047838291
		2.8075	0.00324984161621779				2.8065	0.00815815119225443				2.80675	0.0188905050362985
		2.8095	0.00331307834779399				2.8085	0.00827816167885702				2.80875	0.0190960342760394
		2.8115	0.00337636469389102				2.8105	0.00839670586836869				2.81075	0.0192981740641656
		2.8135	0.00343969588363693				2.8125	0.00851379264129957				2.81275	0.0194970376494927
		2.8155	0.0035030725260354				2.8145	0.00862944630708081				2.81475	0.0196927701970221
		2.8175	0.00356650086307612				2.8165	0.00874370700038644				2.81675	0.0198855489222525
		2.8195	0.00362999304225802				2.8185	0.00885663101995519				2.81875	0.0200755831364617
		2.8215	0.00369356735717018				2.8205	0.00896829101211592				2.82075	0.0202631141633582
		2.8235	0.0037572484315254				2.8225	0.00907877627631577				2.82275	0.0204484151618855
		2.8255	0.00382106742296243				2.8245	0.00918819287429931				2.82475	0.0206317908886165
		2.8275	0.00388506224453632				2.8265	0.00929666383815538				2.82675	0.0208135774232002
		2.8295	0.00394927771817052				2.8285	0.0094043291483546				2.82875	0.0209941418647521
		2.8315	0.00401376568994502				2.8305	0.00951134580583224				2.83075	0.0211738818977396
		2.8335	0.00407858522296461				2.8325	0.00961788792183284				2.83275	0.0213532253908095
		2.8355	0.00414380273265952				2.8345	0.00972414667198353				2.83475	0.0215326299491469
		2.8375	0.00420949213611196				2.8365	0.00983033030741893				2.83675	0.0217125825363925
		2.8395	0.00427573496076173				2.8385	0.00993666416977058				2.83875	0.0218935990040893
		2.8415	0.0043426205367785				2.8405	0.0100433907501736				2.84075	0.0220762236980569
		2.8435	0.00441024617002706				2.8425	0.0101507697373528				2.84275	0.0222610290977103
		2.8455	0.00447871740057036				2.8445	0.0102590781288563				2.84475	0.0224486155489373
		2.8475	0.0045481483110995				2.8465	0.0103686104174196				2.84675	0.0226396110443246
		2.8495	0.00461866193922851				2.8485	0.0104796789274167				2.84875	0.0228346711491407
		2.8515	0.00469039073757346				2.8505	0.0105926142529856				2.85075	0.0230344790600552
		2.8535	0.00476347718007171				2.8525	0.0107077659030693				2.85275	0.0232397459950582
		2.8555	0.00483807449690428				2.8545	0.0108255031323749				2.85475	0.0234512117741736
		2.8575	0.00491434755793686				2.8565	0.0109462160181239				2.85675	0.0236696457796361
		2.8595	0.00499247401400731				2.8585	0.0110703168287761				2.85875	0.0238958482103017
		2.8615	0.00507264556632151				2.8605	0.0111982416334605				2.86075	0.024130651931922
		2.8635	0.0051550695382416				2.8625	0.0113304522835948				2.86275	0.0243749248109498
		2.8655	0.00523997061478218				2.8645	0.0114674387594223				2.86475	0.0246295726846149
		2.8675	0.00532759285832654				2.8665	0.0116097220011969				2.86675	0.0248955430230728
		2.8695	0.00541820203981295				2.8685	0.0117578572153218				2.86875	0.0251738294538648
		2.8715	0.00551208819472467				2.8705	0.0119124376137444				2.87075	0.0254654772055875
		2.8735	0.00560956854941536				2.8725	0.0120740988193084				2.87275	0.0257715895917441
		2.8755	0.00571099063092809				2.8745	0.0122435237833588				2.87475	0.0260933355844821
		2.8775	0.00581673580989582				2.8765	0.0124214484463683				2.87675	0.0264319584877336
		2.8795	0.00592722303334782				2.8785	0.0126086679430204				2.87875	0.026788785976905
		2.8815	0.00604291285089722				2.8805	0.0128060435092878				2.88075	0.0271652413989748
		2.8835	0.00616431166113617				2.8825	0.0130145099740984				2.88275	0.0275628564070317
		2.8855	0.00629197608251979				2.8845	0.0132350839460699				2.88475	0.0279832848802126
		2.8875	0.00642651750073539				2.8865	0.0134688724490212				2.88675	0.0284283180930914
		2.8895	0.00656860663849245				2.8885	0.0137170819652727				2.88875	0.0288999011003177
		2.8915	0.0067189780582178				2.8905	0.0139810278391832				2.89075	0.0294001501084096
		2.8935	0.00687843448662617				2.8925	0.0142621437780545				2.89275	0.0299313707002135
		2.8955	0.00704785083273403				2.8945	0.0145619912654214				2.89475	0.0304960764466264
		2.8975	0.00722817781409488				2.8965	0.0148822686233048				2.89675	0.0310970078100458
		2.8995	0.00742044493650231				2.8985	0.0152248194575696				2.89875	0.0317371507592584
		2.9015	0.00762576272116904				2.9005	0.0155916401663002				2.90075	0.0324197546722668
		2.9035	0.0078453239070715				2.9025	0.0159848860848767				2.90275	0.0331483488618263
		2.9055	0.00808040346282047				2.9045	0.016406875910598				2.90475	0.0339267571384895
		2.9075	0.00833235724505214				2.9065	0.0168600940233275				2.90675	0.0347591097398218
		2.9095	0.00860261898768067				2.9085	0.0173471901760206				2.90875	0.0356498517126626
		2.9115	0.00889269543945348				2.9105	0.0178709761994352				2.91075	0.0366037470116043
		2.9135	0.0092041595396891				2.9125	0.0184344192026228				2.91275	0.0376258775373965
		2.9155	0.00953864129915694				2.9145	0.0190406309559647				2.91475	0.0387216360879537
		2.9175	0.00989781649652735				2.9165	0.0196928528610205				2.91675	0.0398967125000664
		2.9195	0.0102833927152631				2.9185	0.0203944364247974				2.91875	0.041157072115266
		2.9215	0.0106970929256754				2.9205	0.021148818727743				2.92075	0.0425089258883516
		2.9235	0.0111406364097257				2.9225	0.0219594927804587				2.92275	0.0439586913162144
		2.9255	0.0116157171859135				2.9245	0.0228299725287139				2.92475	0.0455129437875258
		2.9275	0.0121239799867778				2.9265	0.0237637526029294				2.92675	0.0471783578105124
		2.9295	0.0126669938782315				2.9285	0.0247642629539872				2.92875	0.0489616380789303
		2.9315	0.0132462238597121				2.9305	0.0258348183974357				2.93075	0.0508694401584807
		2.9335	0.0138630006891632				2.9325	0.0269785635853167				2.93275	0.0529082810788079
		2.9355	0.0145184894237959				2.9345	0.0281984138296586				2.93475	0.0550844402879313
		2.9375	0.0152136569526103				2.9365	0.0294969926143257				2.93675	0.0574038517471724
		2.9395	0.0159492391311546				2.9385	0.030876566343826				2.93875	0.0598719881109814
		2.9415	0.0167257081577372				2.9405	0.0323389775046336				2.94075	0.0624937381921989
		2.9435	0.0175432407140666				2.9425	0.0338855771167867				2.94275	0.0652732795482987
		2.9455	0.0184016875738773				2.9445	0.0355171578548789				2.94475	0.0682139478418598
		2.9475	0.0193005453701323				2.9465	0.0372338890448871				2.94675	0.0713181051791119
		2.9495	0.0202389311729371				2.9485	0.0390352549351849				2.94875	0.0745870097551113
		2.9515	0.0212155607098444				2.9505	0.0409199976051751				2.95075	0.0780206892510175
		2.9535	0.0222287308077384				2.9525	0.0428860659793387				2.95275	0.0816178208318943
		2.9555	0.0232763065600877				2.9545	0.0449305725045301				2.95475	0.0853756203994765
		2.9575	0.0243557140618781				2.9565	0.0470497586281348				2.95675	0.0892897438932168
		2.9595	0.025463938951479				2.9585	0.0492389705554159				2.95875	0.0933542034638997
		2.9615	0.0265975313130999				2.9605	0.0514926462608573				2.96075	0.0975613011973714
		2.9635	0.027752617035091				2.9625	0.0538043148656632				2.96275	0.101901582859946
		2.9655	0.0289249159472335				2.9645	0.0561666090720734				2.96475	0.106363813849567
		2.9675	0.0301097665942834				2.9665	0.0585712911737367				2.96675	0.110934979337485
		2.9695	0.0313021577173261				2.9685	0.0610092929508314				2.96875	0.115600310036758
		2.9715	0.0324967659371879				2.9705	0.0634707694588723				2.97075	0.120343334704191
		2.9735	0.0336879993234726				2.9725	0.065945166325034				2.97275	0.125145959922387
		2.9755	0.0348700463033088				2.9745	0.0684212999209951				2.97475	0.129988577083909
		2.9775	0.0360369292517177				2.9765	0.0708874496646463				2.97675	0.134850196148885
		2.9795	0.0371825619078916				2.9785	0.0733314611904725				2.97875	0.13970860487057
		2.9815	0.0383008097713657				2.9805	0.0757408588514215				2.98075	0.144540551828149
		2.9835	0.0393855524769869				2.9825	0.0781029660109821				2.98275	0.1493219508998
		2.9855	0.0404307472135252				2.9845	0.0804050313159607				2.98475	0.154028104500324
		2.9875	0.0414304921857257				2.9865	0.0826343588824725				2.98675	0.158633942240538
		2.9895	0.0423790889933855				2.9885	0.0847784403097277				2.98875	0.163114271331005
		2.9915	0.043271102942962				2.9905	0.086825086328256				2.99075	0.167444034863294
		2.9935	0.0441014203861999				2.9925	0.0887625561352741				2.99275	0.171598573905582
		2.9955	0.044865302212364				2.9945	0.0905796821679967				2.99475	0.175553889060549
		2.9975	0.0455584326352073				2.9965	0.0922659882910292				2.99675	0.179286897223115
		2.9995	0.0461769625523089				2.9985	0.0938117996686047				2.99875	0.182775679386644
		3.0015	0.0467175469492375				3.0005	0.0952083425020272				3.00075	0.185999715453624
		3.0035	0.0471773756602285				3.0025	0.0964478322051003				3.00275	0.188940102350568
		3.0055	0.0475541970178291				3.0045	0.0975235489734442				3.00475	0.191579751922206
		3.0075	0.0478463342926732				3.0065	0.0984298990190682				3.00675	0.193903565568795
		3.0095	0.0480526950539023				3.0085	0.0991624605948442				3.00875	0.195898583785701
		3.0115	0.0481727732282407				3.0105	0.0997180157736523				3.01075	0.197554106660524
		3.0135	0.0482066439048389				3.0125	0.100094566890942				3.01275	0.198861784264174
		3.0155	0.048154951202527				3.0145	0.100291337402946				3.01475	0.199815678197994
		3.0175	0.0480188896018528				3.0165	0.100308757850967				3.01675	0.200412292040895
		3.0195	0.047800179115358				3.0185	0.100148437442491				3.01875	0.200650570702742
		3.0215	0.0475010351494001				3.0205	0.0998131222275081				3.02075	0.200531869709785
		3.0235	0.0471241333817666				3.0225	0.099306640825311				3.02275	0.200059895683358
		3.0255	0.0466725705822728				3.0245	0.0986338390627414				3.02475	0.199240619654837
		3.0275	0.046149822097425				3.0265	0.0978005048188127				3.02675	0.198082165558583
		3.0295	0.0455596967073137				3.0285	0.0968132847236454				3.02875	0.196594676307392
		3.0315	0.0449062898438625				3.0305	0.095679594232353				3.03075	0.194790160451614
		3.0335	0.04419393565547				3.0325	0.0944075227245759				3.03275	0.192682322389896
		3.0355	0.0434271588852308				3.0345	0.0930057352166641				3.03475	0.190286379524451
		3.0375	0.0426106272235553				3.0365	0.0914833723733494				3.03675	0.18761886962295
		3.0395	0.0417491047307468				3.0385	0.0898499502965423				3.03875	0.184697451758538
		3.0415	0.0408474069131713				3.0405	0.0881152615774939				3.04075	0.181540704063461
		3.0435	0.0399103580015837				3.0425	0.0862892788512475				3.04275	0.178167921425958
		3.0455	0.0389427508990729				3.0445	0.0843820620967059				3.04475	0.174598916103216
		3.0475	0.0379493100382555				3.0465	0.0824036706717835				3.04675	0.170853823764976
		3.0495	0.0369346575240239				3.0485	0.0803640809680964				3.04875	0.166952917450754
		3.0515	0.0359032826956026				3.0505	0.0782731104283291				3.05075	0.162916431595199
		3.0535	0.0348595153096529				3.0525	0.0761403483244449				3.05275	0.158764397618565
		3.0555	0.0338075022755091				3.0545	0.0739750939173198				3.05475	0.154516492736234
		3.0575	0.0327511880634545				3.0565	0.0717863020443822				3.05675	0.150191902824204
		3.0595	0.0316942986727962				3.0585	0.0695825363844233				3.05875	0.145809200275796
		3.0615	0.0306403290245672				3.0605	0.0673719302638781				3.06075	0.141386237240554
		3.0635	0.0295925336560448				3.0625	0.0651621548380227				3.06275	0.136940054290843
		3.0655	0.0285539205462241				3.0645	0.0629603944754709				3.06475	0.132486804429102
		3.0675	0.0275272478340877				3.0665	0.0607733290327875				3.06675	0.128041692227346
		3.0695	0.0265150232617548				3.0685	0.0586071224984507				3.06875	0.123618927333523
		3.0715	0.0255195059968753				3.0705	0.0564674176728589				3.07075	0.119231691865801
		3.0735	0.0245427106206522				3.0725	0.0543593362439186				3.07275	0.114892120606457
		3.0755	0.0235864130861975				3.0745	0.0522874838795442				3.07475	0.110611293145685
		3.0775	0.0226521583260565				3.0765	0.0502559596365225				3.07675	0.106399237017543
		3.0795	0.0217412692574824				3.0785	0.0482683692658063				3.07875	0.102264940507425
		3.0815	0.0208548568914204				3.0805	0.0463278418228269				3.08075	0.0982163742410801
		3.0835	0.0199938314875529				3.0825	0.0444370490188213				3.08275	0.0942605202300932
		3.0855	0.0191589143653707				3.0845	0.0425982268498965				3.08475	0.0904034074334378
		3.0875	0.0183506502413834				3.0865	0.0408131990901976				3.08675	0.0866501526699963
		3.0895	0.0175694198024858				3.0885	0.0390834021185776				3.08875	0.0830050058878425
		3.0915	0.0168154524973653				3.0905	0.0374099106968382				3.09075	0.0794713988264148
		3.0935	0.0160888392903558				3.0925	0.0357934642618783				3.09275	0.0760519960595837
		3.0955	0.0153895452438425				3.0945	0.0342344935471619				3.09475	0.0727487477440207
		3.0975	0.0147174218510623				3.0965	0.0327331470887861				3.09675	0.0695629431870982
		3.0995	0.0140722190559867				3.0985	0.0312893174391754				3.09875	0.0664952645206524
		3.1015	0.0134535968028014				3.1005	0.0299026667416231				3.10075	0.0635458400184365
		3.1035	0.0128611360862011				3.1025	0.0285726516150228				3.10275	0.0607142962657676
		3.1055	0.0122943493393204				3.1045	0.0272985470524932				3.10475	0.0579998090481615
		3.1075	0.0117526903536868				3.1065	0.0260794692959872				3.10675	0.0554011522624244
		3.1095	0.0112355634918855				3.1085	0.02491439744735				3.10875	0.0529167446841064
		3.1115	0.0107423322965189				3.1105	0.0238021938803017				3.11075	0.0505446943316741
		3.1135	0.0102723274775924				3.1125	0.0227416233503476				3.11275	0.048282840170148
		3.1155	0.00982485433232451				3.1145	0.0217313706038366				3.11475	0.0461287910804481
		3.1175	0.00939919942230745				3.1165	0.0207700566712938				3.11675	0.044079961991837
		3.1195	0.00899463675361048				3.1185	0.0198562537388589				3.11875	0.0421336071136787
		3.1215	0.0086104333123226				3.1205	0.0189884986637219				3.12075	0.0402868502472068
		3.1235	0.00824585408165687				3.1225	0.0181653051246367				3.12275	0.0385367123108168
		3.1255	0.00790016647767322				3.1245	0.0173851744115412				3.12475	0.0368801361004139
		3.1275	0.00757264431736645				3.1265	0.0166466050754892				3.12675	0.035314008389591
		3.1295	0.00726257131419036				3.1285	0.0159481012166826				3.12875	0.0338351794620761
		3.1315	0.00696924410014636				3.1305	0.0152881797442288				3.13075	0.0324404802140962
		3.1335	0.00669197481147835				3.1325	0.0146653764705583				3.13275	0.0311267371257989
		3.1355	0.00643009323733066				3.1345	0.014078251249221				3.13475	0.0298907852174633
		3.1375	0.00618294862865227				3.1365	0.0135253921224901				3.13675	0.0287294789968679
		3.1395	0.00594991106245464				3.1385	0.0130054186293028				3.13875	0.0276397017893515
		3.1415	0.00573037252535392				3.1405	0.0125169843707037				3.14075	0.0266183735410125
		3.1435	0.00552374764954517				3.1425	0.0120587788631294				3.14275	0.025662457400155
		3.1455	0.00532947412862193				3.1445	0.0116295286603133				3.14475	0.0247689650346648
		3.1475	0.00514701298519099				3.1465	0.0112279978568456				3.14675	0.0239349609948972
		3.1495	0.00497584839771183				3.1485	0.0108529881708186				3.14875	0.0231575662269619
		3.1515	0.00481548742136883				3.1505	0.0105033386051219				3.15075	0.0224339610032308
		3.1535	0.00466545950021663				3.1525	0.0101779246280247				3.15275	0.0217613871698705
		3.1555	0.00452531584445009				3.1545	0.00987565709057581				3.15475	0.0211371500354264
		3.1575	0.00439462859636221				3.1565	0.00959548085551792				3.15675	0.0205586199085042
		3.1595	0.00427298985165636				3.1585	0.00933637336167718				3.15875	0.020023233380894
		3.1615	0.00416001070904906				3.1605	0.00909734298969667				3.16075	0.0195284944612742
		3.1635	0.00405532014209608				3.1625	0.00887742727218154				3.16275	0.0190719755376779
		3.1655	0.00395856389092697				3.1645	0.00867569112666446				3.16475	0.0186513182950932
		3.1675	0.00386940322843006				3.1665	0.00849122516549194				3.16675	0.0182642345241618
		3.1695	0.0037875137584265				3.1685	0.00832314404436534				3.16875	0.0179085069502238
		3.1715	0.00371258422145176				3.1705	0.00817058488623565				3.17075	0.0175819899493133
		3.1735	0.00364431531878855				3.1725	0.0080327057992099				3.17275	0.0172826102510958
		3.1755	0.00358241852786503				3.1745	0.00790868470024247				3.17475	0.0170083675826318
		3.1775	0.00352661501881869				3.1765	0.00779771812018949				3.17675	0.0167573353422815
		3.1795	0.00347663454116867				3.1785	0.00769902028499656				3.17875	0.0165276610635025
		3.1815	0.00343221435527782				3.1805	0.00761182231534411				3.18075	0.0163175668700628
		3.1835	0.00339309821668461				3.1825	0.00753537167637174				3.18275	0.01612534987697
		3.1855	0.00335903546975654				3.1845	0.00746893173821126				3.18475	0.0159493824115034
		3.1875	0.0033297801326814				3.1865	0.00741178159593187				3.18675	0.0157881121207653
		3.1895	0.00330509004814579				3.1885	0.00736321606285946				3.18875	0.0156400619566107
		3.1915	0.00328472618063838				3.1905	0.00732254581660141				3.19075	0.0155038300458823
		3.1935	0.00326845202636484				3.1925	0.00728909776342006				3.19275	0.0153780893437111
		3.1955	0.00325603310091392				3.1945	0.00726221546554116				3.19475	0.0152615871587239
		3.1975	0.00324723646341243				3.1965	0.00724125971858895				3.19675	0.0151531445257718
		3.1995	0.00324183037211505				3.1985	0.00722560919915665				3.19875	0.0150516553927578
		3.2015	0.00323958404864004				3.2005	0.00721466126331642				3.20075	0.0149560856011953
		3.2035	0.00324026753740524				3.2025	0.00720783270227586				3.20275	0.0148654717805288
		3.2055	0.00324365161099072				3.2045	0.00720456051405056				3.20475	0.0147789201200046
		3.2075	0.00324950789878511				3.2065	0.007204302819102				3.20675	0.014695604986697
		3.2095	0.0032576090030675				3.2085	0.00720653966946122				3.20875	0.014614767369735
		3.2115	0.00326772876490668				3.2105	0.00721077387267528				3.21075	0.0145357132709475
		3.2135	0.00327964253518782				3.2125	0.00721653174944609				3.21275	0.0144578119422313
		3.2155	0.00329312763370261				3.2145	0.00722336393129815				3.21475	0.0143804938848882
		3.2175	0.00330796381909177				3.2165	0.0072308459545629				3.21675	0.0143032488434961
		3.2195	0.00332393382429729				3.2185	0.00723857878084947				3.21875	0.0142256236200967
		3.2215	0.00334082392269027				3.2205	0.00724618925495352				3.22075	0.0141472198163718
		3.2235	0.00335842462437324				3.2225	0.00725333051556322				3.22275	0.0140676913903002
		3.2255	0.00337653503142112				3.2245	0.00725968219953609				3.22475	0.0139867422684692
		3.2275	0.00339495271104527				3.2265	0.00726495051716105				3.22675	0.013904123968139
		3.2295	0.00341348444864445				3.2285	0.00726887735100209				3.22875	0.0138196331607779
		3.2315	0.00343193936978696				3.2305	0.00727121291717399				3.23075	0.013733109127678
		3.2335	0.00345014402888676				3.2325	0.00727173238974711				3.23275	0.013644449341673
		3.2355	0.00346792826024117				3.2345	0.00727025769697133				3.23475	0.0135535490934998
		3.2375	0.00348513068488912				3.2365	0.00726662581238963				3.23675	0.0134603481203045
		3.2395	0.0035015993135167				3.2385	0.00726069869372429				3.23875	0.0133648480009948
		3.2415	0.00351719209022123				3.2405	0.00725236277914049				3.24075	0.0132670640859634
		3.2435	0.00353177742158783				3.2425	0.00724152832422988				3.24275	0.0131670395590056
		3.2455	0.00354523455910147				3.2445	0.0072281286298847				3.24475	0.01306484314031
		3.2475	0.00355745400915881				3.2465	0.00721211926653038				3.24675	0.0129605667896937
		3.2495	0.00356833791024293				3.2485	0.00719347725559617				3.24875	0.0128543234188685
		3.2515	0.00357780029818926				3.2505	0.00717220012532454				3.25075	0.0127462447263097
		3.2535	0.0035857672653835				3.2525	0.00714830487223105				3.25275	0.0126364790034789
		3.2555	0.00359217706401702				3.2545	0.00712182693298316				3.25475	0.0125251891440611
		3.2575	0.00359698015817573				3.2565	0.00709281911786571				3.25675	0.0124125505913318
		3.2595	0.00360013917535395				3.2585	0.00706135048471002				3.25875	0.0122987494782026
		3.2615	0.00360162872752522				3.2605	0.00702750512220919				3.26075	0.0121839807563126
		3.2635	0.00360143516159882				3.2625	0.00699138092222122				3.26275	0.0120684463567397
		3.2655	0.00359955622774532				3.2645	0.00695308836938191				3.26475	0.0119523535588677
		3.2675	0.00359600066533667				3.2665	0.00691274921166585				3.26675	0.0118359132997089
		3.2695	0.00359078766229293				3.2685	0.00687049518263598				3.26875	0.0117193385191785
		3.2715	0.0035839462826691				3.2705	0.006826466606412				3.27075	0.0116028426431544
		3.2735	0.0035755147700967				3.2725	0.0067808110817811				3.27275	0.0114866380541712
		3.2755	0.00356553983892797				3.2745	0.00673368199918306				3.27475	0.0113709347406983
		3.2775	0.00355407592401626				3.2765	0.00668523723008505				3.27675	0.0112559388864447
		3.2795	0.00354118436284911				3.2785	0.00663563772931747				3.27875	0.0111418515242408
		3.2815	0.0035269325000605				3.2805	0.00658504615062896				3.28075	0.0110288673054873
		3.2835	0.00351139284130912				3.2825	0.00653362543500227				3.28275	0.010917173347759
		3.2855	0.0034946421160248				3.2845	0.00648153746923133				3.28475	0.0108069481250001
		3.2875	0.00347676044872121				3.2865	0.00642894186284703				3.28675	0.0106983604307009
		3.2895	0.00345783048258292				3.2885	0.00637599466415689				3.28875	0.0105915684047888
		3.2915	0.00343793649374783				3.2905	0.00632284717921837				3.29075	0.0104867186767402
		3.2935	0.00341716362656321				3.2925	0.0062696448510306				3.29275	0.0103839455274391
		3.2955	0.00339559712489248				3.2945	0.00621652627392504				3.29475	0.0102833701292535
		3.2975	0.0033733216026222				3.2965	0.00616362229899146				3.29675	0.0101850998813724
		3.2995	0.00335042035802722				3.2985	0.00611105515033436				3.29875	0.0100892277706477
		3.3015	0.00332697475877495				3.3005	0.00605893765198129				3.30075	0.00999583195084866
		3.3035	0.00330306363525029				3.3025	0.00600737259771342				3.30275	0.00990497532925952
		3.3055	0.00327876272424089				3.3045	0.0059564522915815				3.30475	0.00981670532996255
		3.3075	0.00325414417905478				3.3065	0.00590625806131854				3.30675	0.0097310537488622
		3.3095	0.00322927608689599				3.3085	0.00585686003788591				3.30875	0.00964803674216499
		3.3115	0.00320422207229229				3.3105	0.00580831695911253				3.31075	0.00956765492706332
		3.3135	0.00317904096212819				3.3125	0.00576067624615524				3.31275	0.00948989354768934
		3.3155	0.00315378655055452				3.3145	0.00571397405504625				3.31475	0.00941472282088973
		3.3175	0.00312850742586409				3.3165	0.00566823545395389				3.31675	0.00934209837082134
		3.3195	0.00310324681005544				3.3185	0.00562347478117788				3.31875	0.00927196181163669
		3.3215	0.00307804251400224				3.3205	0.00557969599677584				3.32075	0.00920424138523506
		3.3235	0.00305292690624359				3.3225	0.00553689322330766				3.32275	0.00913885277435546
		3.3255	0.00302792702124288				3.3245	0.00549505128587334				3.32475	0.00907570001789617
		3.3275	0.00300306459177981				3.3265	0.00545414629521208				3.32675	0.00901467645719428
		3.3295	0.00297835623229865				3.3285	0.00541414640158402				3.32875	0.00895566584099946
		3.3315	0.00295381371481701				3.3305	0.00537501249318708				3.33075	0.00889854347219878
		3.3335	0.00292944426847343				3.3325	0.0053366989723975				3.33275	0.00884317740834068
		3.3355	0.00290525087410304				3.3345	0.00529915448830948				3.33475	0.00878942964372745
		3.3375	0.00288123262537632				3.3365	0.00526232282186258				3.33675	0.00873715744800167
		3.3395	0.00285738513603594				3.3385	0.00522614376243266				3.33875	0.0086862146088594
		3.3415	0.00283370101022806				3.3405	0.00519055393408876				3.34075	0.00863645268485909
		3.3435	0.00281017024418333				3.3425	0.00515548764224929				3.34275	0.00858772229497604
		3.3455	0.00278678069221189				3.3445	0.00512087775904694				3.34475	0.00853987438481796
		3.3475	0.00276351854754266				3.3465	0.00508665659966031				3.34675	0.00849276153292708
		3.3495	0.00274036884235834				3.3485	0.00505275677190899				3.34875	0.00844623910776924
		3.3515	0.00271731587302977				3.3505	0.00501911190474928				3.35075	0.0084001664827998
		3.3535	0.00269434359773675				3.3525	0.00498565749766807				3.35275	0.0083544081837576
		3.3555	0.0026714360744745				3.3545	0.00495233170129175				3.35475	0.00830883494549525
		3.3575	0.00264857783291002				3.3565	0.00491907603470836				3.35675	0.00826332468236077
		3.3595	0.00262575425182772				3.3585	0.00488583598334784				3.35875	0.00821776334980454
		3.3615	0.00260295183913779				3.3605	0.00485256154864134				3.36075	0.00817204581119079
		3.3635	0.00258015850259574				3.3625	0.00481920781279666				3.36275	0.00812607656037063
		3.3655	0.00255736382066467				3.3645	0.00478573541192664				3.36475	0.00807977027121638
		3.3675	0.00253455923644467				3.3665	0.00475211084206229				3.36675	0.00803305229636224
		3.3695	0.0025117382888563				3.3685	0.00471830668901107				3.36875	0.00798585900711759
		3.3715	0.00248889666706944				3.3705	0.00468430186873236				3.37075	0.00793813805018343
		3.3735	0.002466032307654				3.3725	0.00465008179866708				3.37275	0.00788984847121122
		3.3755	0.00244314548443778				3.3745	0.00461563839139225				3.37475	0.00784096068386657
		3.3775	0.00242023887989644				3.3765	0.00458097003102155				3.37675	0.00779145634068896
		3.3795	0.00239731751660929				3.3785	0.00454608143468314				3.37875	0.00774132821929529
		3.3815	0.00237438875667803				3.3805	0.00451098356686048				3.38075	0.00769057985288568
		3.3835	0.00235146226681462				3.3825	0.00447569341602669				3.38275	0.00763922513141721
		3.3855	0.00232854996337468				3.3845	0.00444023377855872				3.38475	0.0075872878022418
		3.3875	0.00230566597560045				3.3865	0.0044046328418482				3.38675	0.00753480091729125
		3.3895	0.00228282648881987				3.3885	0.00436892389771325				3.38875	0.0074818061356116
		3.3915	0.00226004969551406				3.3905	0.0043331448806629				3.39075	0.00742835300437991
		3.3935	0.00223735562434753				3.3925	0.00429733792640149				3.39275	0.0073744982123837
		3.3955	0.00221476605089453				3.3945	0.00426154887841575				3.39475	0.00732030478683988
		3.3975	0.00219230426151704				3.3965	0.00422582677432057				3.39675	0.00726584123255255
		3.3995	0.00216999488619427				3.3985	0.00419022331668366				3.39875	0.00721118068704677
		3.4015	0.00214786366169544				3.4005	0.00415479228353078				3.40075	0.00715640009921684

## Sheet: Fig.2D
	c(S)
s(S)	8 μM	40 μM
4.00584	1.31561e-05	1.44764e-13
4.02254	1.29875e-05	7.33434e-14
4.03923	1.29734e-05	4.33896e-13
4.05593	1.29415e-05	2.54726e-13
4.07262	1.30813e-05	1.46279e-13
4.08932	1.3335e-05	8.23008e-14
4.10601	1.35747e-05	3.75297e-13
4.1227	1.41652e-05	2.30551e-13
4.1394	1.47944e-05	1.40299e-13
4.15609	1.54203e-05	5.21163e-13
4.17279	1.63328e-05	3.38621e-13
4.18948	1.76198e-05	2.21971e-13
4.20618	1.90604e-05	1.46404e-13
4.22287	2.04723e-05	9.77468e-14
4.23957	2.2482e-05	6.63644e-14
4.25626	2.50618e-05	4.88205e-13
4.27295	2.78639e-05	3.67797e-13
4.28965	3.16519e-05	2.87704e-13
4.30634	3.53401e-05	2.35812e-13
4.32304	4.02826e-05	2.00583e-13
4.33973	4.60297e-05	1.77355e-13
4.35643	5.30856e-05	1.64038e-13
4.37312	6.19944e-05	1.58626e-13
4.38982	7.1605e-05	1.62813e-13
4.40651	8.45038e-05	1.76268e-13
4.42321	0.000100653	2.0188e-13
4.4399	0.000119429	2.46243e-13
4.45659	0.000143157	3.03203e-13
4.47329	0.000172549	3.97265e-13
4.48998	0.000208618	5.31503e-13
4.50668	0.000254408	7.39511e-14
4.52337	0.000309518	1.12618e-13
4.54007	0.00037886	1.73437e-13
4.55676	0.000465207	2.71791e-13
4.57346	0.000578874	4.35538e-13
4.59015	0.00072121	1.20624e-13
4.60684	0.000894334	2.03437e-13
4.62354	0.00111491	3.52511e-13
4.64023	0.00140367	5.97533e-13
4.65693	0.00176202	1.57843e-13
4.67362	0.00222119	2.90162e-13
4.69032	0.0028086	5.31133e-13
4.70701	0.00352802	1.04428e-13
4.72371	0.00445538	2.21317e-13
4.7404	0.00565674	4.46148e-13
4.7571	0.00715367	1.54916e-13
4.77379	0.00908621	3.37147e-13
4.79048	0.0115132	9.5439e-14
4.80718	0.0145112	2.30499e-13
4.82387	0.0183634	5.40245e-13
4.84057	0.0231933	1.47286e-13
4.85726	0.02909	3.83377e-13
4.87396	0.0367161	1.00095e-13
4.89065	0.0460537	3.0089e-13
4.90735	0.0581407	1.44431e-13
4.92404	0.0722307	4.2872e-13
4.94073	0.090281	1.66143e-13
4.95743	0.111937	5.44905e-13
4.97412	0.13951	1.61799e-13
4.99082	0.172007	9.45114e-14
5.00751	0.21161	3.90579e-13
5.02421	0.258484	2.11991e-13
5.0409	0.314086	8.8857e-14
5.0576	0.380998	4.86712e-13
5.07429	0.457505	4.06664e-13
5.09098	0.547914	3.91513e-13
5.10768	0.65218	2.64366e-13
5.12437	0.769416	1.56984e-13
5.14107	0.898623	2.11524e-13
5.15776	1.06122	2.84443e-13
5.17446	1.23564	2.59445e-13
5.19115	1.40763	5.98998e-19
5.20785	1.63038	7.17812e-14
5.22454	1.8494	1.43085e-13
5.24124	2.06504	3.23287e-13
5.25793	2.31994	2.22695e-14
5.27462	2.56428	2.4445e-13
5.29132	2.79867	1.08004e-11
5.30801	3.06717	1.55751e-09
5.32471	3.33537	1.35192e-07
5.3414	3.58593	8.29441e-06
5.3581	3.83175	0.00033471
5.37479	4.02949	0.00897901
5.39149	4.27186	0.149006
5.40818	4.44857	1.56551
5.42487	4.57475	9.9118
5.44157	4.73228	44.0414
5.45826	4.83652	111.26
5.47496	4.85158	195.045
5.49165	4.85784	232.432
5.50835	4.86581	162.886
5.52504	4.85224	72.1641
5.54174	4.76236	21.4201
5.55843	4.6985	4.01671
5.57513	4.48941	0.470803
5.59182	4.40195	0.0346834
5.60851	4.161	0.00160533
5.62521	4.00541	5.1352e-05
5.6419	3.78795	1.08771e-06
5.6586	3.47956	1.45207e-08
5.67529	3.32052	1.30859e-10
5.69199	3.03871	8.37786e-15
5.70868	2.84746	7.14006e-14
5.72538	2.56325	7.87524e-14
5.74207	2.35113	1.10095e-13
5.75876	2.13003	4.95902e-13
5.77546	1.93481	2.14204e-13
5.79215	1.75845	4.54477e-13
5.80885	1.58218	4.03344e-13
5.82554	1.41788	2.13692e-13
5.84224	1.27133	1.94252e-13
5.85893	1.14566	3.09051e-13
5.87563	1.01482	2.69155e-13
5.89232	0.912805	4.23845e-13
5.90902	0.80531	6.13888e-14
5.92571	0.720784	1.10129e-13
5.9424	0.639929	2.67031e-13
5.9591	0.565624	3.78817e-13
5.97579	0.501087	7.97788e-14
5.99249	0.440985	2.09131e-13
6.00918	0.393517	5.93757e-13
6.02588	0.347928	1.69214e-13
6.04257	0.312412	4.41381e-13
6.05927	0.27584	1.31673e-13
6.07596	0.246821	4.73745e-13
6.09265	0.219744	1.65222e-13
6.10935	0.195813	5.94297e-13
6.12604	0.175109	2.39629e-13
6.14274	0.154864	9.10037e-14
6.15943	0.139434	2.65757e-13
6.17613	0.125159	1.09872e-13
6.19282	0.11334	3.75992e-13
6.20952	0.102947	1.68381e-13
6.22621	0.0935666	7.07246e-14
6.2429	0.0856692	3.60966e-13
6.2596	0.0779439	1.77262e-13
6.27629	0.0721642	8.36047e-14
6.29299	0.066598	4.38445e-13
6.30968	0.0618426	2.43024e-13
6.32638	0.0580901	1.29817e-13
6.34307	0.0540278	6.93619e-14
6.35977	0.0508169	3.93734e-13
6.37646	0.0476947	2.37247e-13
6.39316	0.0452691	1.45109e-13
6.40985	0.0432658	8.68433e-14
6.42654	0.0409293	5.75433e-13
6.44324	0.0396306	3.95823e-13
6.45993	0.038256	2.7795e-13
6.47663	0.0372787	1.94715e-13
6.49332	0.0363156	1.42287e-13
6.51002	0.0355102	1.0423e-13
6.52671	0.0348448	8.09399e-14
6.54341	0.0344087	6.28818e-14
6.5601	0.0343057	5.40319e-13
6.57679	0.0341632	4.66693e-13
6.59349	0.0343145	4.25968e-13
6.61018	0.0346262	3.9073e-13
6.62688	0.0349344	3.80411e-13
6.64357	0.0356864	3.81375e-13
6.66027	0.0365132	3.95029e-13
6.67696	0.0372651	4.26889e-13
6.69366	0.0382046	4.63222e-13
6.71035	0.0392302	5.38472e-13
6.72705	0.0407228	6.24307e-14
6.74374	0.0424518	7.8888e-14
6.76043	0.044166	1.03087e-13
6.77713	0.0461898	1.35623e-13
6.79382	0.0481789	1.86131e-13
6.81052	0.0506861	2.53144e-13
6.82721	0.0532702	3.54201e-13
6.84391	0.0555106	4.93942e-13
6.8606	0.0594881	7.01201e-14
6.8773	0.0624155	1.09019e-13
6.89399	0.0665483	1.72595e-13
6.91068	0.0707764	2.72596e-13
6.92738	0.0755117	4.22866e-13
6.94407	0.0809176	7.22657e-14
6.96077	0.0872314	1.23904e-13
6.97746	0.0931547	2.14655e-13
6.99416	0.0997708	3.61798e-13
7.01085	0.106232	6.098e-14
7.02755	0.115017	1.17753e-13
7.04424	0.124086	2.19724e-13
7.06094	0.131725	3.96394e-13
7.07763	0.140913	7.19307e-14
7.09432	0.150658	1.49948e-13
7.11102	0.161875	2.95581e-13
7.12771	0.17321	5.58524e-13
7.14441	0.184574	1.51109e-13
7.1611	0.1976	3.08342e-13
7.1778	0.208986	8.50612e-14
7.19449	0.223766	1.90576e-13
7.21119	0.237012	4.02599e-13
7.22788	0.250896	8.0586e-14
7.24457	0.26168	2.00094e-13
7.26127	0.27807	4.47026e-13
7.27796	0.293175	9.58477e-14
7.29466	0.307935	2.51616e-13
7.31135	0.325477	5.98329e-13
7.32805	0.341122	1.75693e-13
7.34474	0.356427	4.54687e-13
7.36144	0.375316	1.08209e-13
7.37813	0.381532	3.2008e-13
7.39482	0.39755	8.93625e-14
7.41152	0.408933	2.90526e-13
7.42821	0.420757	1.24209e-13
7.44491	0.431912	3.89917e-13
7.4616	0.44194	1.10492e-13
7.4783	0.44862	3.93654e-13
7.49499	0.456497	1.48165e-13
7.51169	0.459422	5.36971e-13
7.52838	0.463573	2.00002e-13
7.54507	0.462847	1.15649e-13
7.56177	0.457573	4.74655e-13
7.57846	0.454645	1.60145e-13
7.59516	0.443004	7.64484e-14
7.61185	0.445021	4.18415e-13
7.62855	0.434163	3.44981e-13
7.64524	0.422731	1.47783e-13
7.66194	0.408356	1.15775e-13
7.67863	0.397008	1.07928e-13
7.69533	0.387479	9.63898e-14
7.71202	0.364987	6.95315e-14
7.72871	0.352335	5.73115e-14
7.74541	0.334206	5.53502e-14
7.7621	0.319578	4.59913e-14
7.7788	0.301455	5.82752e-14
7.79549	0.276066	9.74553e-14
7.81219	0.262551	1.84057e-13
7.82888	0.239831	5.39293e-13
7.84558	0.221132	2.30725e-12
7.86227	0.204189	3.87883e-11
7.87896	0.187041	5.29901e-10
7.89566	0.171003	6.44951e-09
7.91235	0.154991	5.87709e-08
7.92905	0.139994	5.67012e-07
7.94574	0.125801	4.26736e-06
7.96244	0.112603	2.40772e-05
7.97913	0.100482	0.000129948
7.99583	0.0856927	0.000663707
8.01252	0.0759678	0.00262664

## Sheet: Fig.3A
Depolymerization speed units of actin per second
filaments only	MO	MO+CC (1:50)	MO+CC (1:200)	MICAL1ΔCC	MICAL1ΔCC+CC (1:50)	MICAL1ΔCC+CC (1:200)	MICAL1	CC (25μM)
3.17482	17.5852	8.35926	12.8852	7.57778	5.69259	3.35037	0.978889	4.68148
1.12111	7.07778	8.67407	14.2963	6.07037	1.31148	2.20852	0.739259	4.55926
1.19407	4.51852	8.71481	17.263	4.61482	2.07296	2.1037	0.930741	1.18889
0.562593	15.037	8.76296	20.6148	2.94074	1.69111	1.74259	0.896667	1.94
0.557778	6.08148	9.91482	11.3926	2.75037	0.938889	4.41481	0.503333	3.16852
0.578519	18.4111	12.8222	12.5074	3.45222	3.4837	0.832593	0.509259	5.54074
3.03778	4.88148	14.3222	15.2852	1.51074	3.00259	2.78111	2.08407	5.1963
2.04815	9.84815	10.0815	8.55185	3.94815	3.11148	3.78148	2.26148	1.70556
1.45148	12.6852	11.3037	10.3259	9.17037	2.99815	4.21852	0.97963	2.00889
1.0037	7.01852	8.71852	12.0185	3.94074	1.48815	2.60778	1.40518	2.4
1.19481	16.2222	10.9593	8.44444	6.12222	4.51852	5.11482	1.40111	1.30407
2.23593	10.2259	16.6667	8.24074	4.52963	5.24074	1.76185	0.712963	1.25852
1.90593	9.40741	11.4556	20.0296	2.45407	0.938148	2.56593	1.52926	1.12074
1.53	13.1963	11.1667	9.79259	4.23333	5.13333	2.42148	2.06519	1.14741
2.1337	20.7222	4.17778	11.4889	4.7963	0.941111	3.04593	2.01296	2.65593
1.84185	10.6889	25.1074	8.73704	5.13704	0.58963	1.09259	0.711481	5.25556
1.10667	16.6444	10.2963	11.7037	8.18519	3.33704	3.39519	0.72037	0.337481
2.35222	7.06296	14.2963	5.32963	9.8037	3.33074	0.915185	2.24222	1.15074
3.45037	8.29259	12.2	16.5556	1.94	2.64481	1.95074	1.7163	1.30148
3.16407	10.3519	8.24815	15.9296	3.6637	6.58519	3.66778	1.75518	1.42444
	15.8926	11.8	13.6333	5.58889	3.55037	1.45556	0.776667	1.72407
	4.97407	15.7593	9.9963	5.9037	4.75185	5.34074	0.785556	2.70111
	12.9852	14.5963	10.3296	6.44815	4.95556	4.48148	1.0163	2.06259
	5.5	13.837	13.6889	5.07407	2.14333	0.802593	0.83
	14.4593	8.0963	12.7296	12.1963	1.40518	1.57185	1.19815
	12.9889	9.24815	17.3926	6.24815	2.51407	3.44518	1.77815
	15.2296	7.98148	14.3556	9.32222	1.67444	1.74259	0.235296
	6.34074	19.6111	8.15926	7.06667	3.16444	1.74185	1.79407
	15.9296	16.9185	3.98148	5.65926	3.30444	1.98963	1.98333
	24.4481	11.9185	16.8296	5.40741	1.23963	1.94704	0.744444
	10.9222	10.2222	3.20074	3.35926	3.12111		0.496667
	12.6037	13.9926	16.2481	3.82963	5.7963		0.868519
	11.2889	15.7852	7.66296	13.2593	3.3463		1.19778
	3.47481	10.3259	12.2111	11.0778	6.0963		1.3137
	8.45926	10.3815	14.1333	4.28519	1.72		0.917037
	18.9815	13.3667	10.5444	3.67444	2.22889		2.75222
	14.0259	8.41111	15.4704	7.02963	2.36222		1.19815
	7.75185	11.4963	7.26296	2.70148	7.94074		1.07556
	8.2963	13.037	8.77037	3.97778	1.51148		2.31852
	11.5778	9.17778	3.97037	6.20741	4.01111		0.653704
	7.84444	14.3593	10.0296	2.45037	2.68704		0.304556
	17.4926	7.27778	15.8778	3.77037	3.52111		0.924074
		4.76296	11.5704		3.02778		1.79815
		9.16667	6.61482		3.19593		1.52519
		7.86667	8.06296		2.29963		2.61
		8.7037	9.58518		2.32741		0.744074
		17.8037	4.84074		3.93333		1.88
		6.3963	13.2259		3.53556		2.24296
		8.82963	3.97037		9.04815		2.00926
		3.77778	10.0296		2.87556		1.42074
		16.0556	15.8778		3.75556		1.32
		9.41852	11.5704		3.49704		0.923333
		17.563	6.61482		3.98518		0.991852
		2.84111	8.06296		2.70222		0.868148
		9.01111	9.58518		1.95815		1.69407
			4.84074		2.53741		0.713333
			13.2259				1.14518
							0.822593
							0.645926
							1.29741
20	42	55	57	42	56	30	60	23

## Sheet: Fig.3B
Time [min]	200 nM MO			200 nM Mical1			200 nM Mical1ΔCC			10 μM CC
0	1	1	1	1	1	1	1	1	1	1	1	1
0.500083	0.903111	0.898341	0.894969	1.00239	0.995586	0.99688	0.984434	0.969158	0.966768	0.995748	1.0011	0.997562
1.00035	0.807675	0.805681	0.802034	1.00468	0.991387	0.996584	0.958558	0.935397	0.932658	0.997012	1.00228	1.00088
1.50045	0.729507	0.730811	0.729971	1.0062	0.999616	0.998046	0.929094	0.899784	0.89755	0.998564	1.00703	1.00272
2.00072	0.674223	0.678438	0.680332	1.00863	0.998159	0.995959	0.893035	0.867279	0.861032	1.00235	1.0093	1.00492
2.50083	0.630214	0.638408	0.640827	1.00966	0.992385	0.990103	0.853668	0.825483	0.821323	1.00353	1.00732	1.00561
3.0011	0.603462	0.613495	0.616213	1.00381	0.992047	0.989965	0.819051	0.78601	0.781951	1.00931	1.00856	1.00926
3.50137	0.580896	0.587969	0.593239	1.00265	0.987051	0.986089	0.78115	0.749631	0.741728	1.00749	1.01158	1.00851
4.00168	0.563486	0.575775	0.578625	0.995126	0.98488	0.98729	0.740802	0.710992	0.708695	1.00952	1.0108	1.01333
4.50197	0.554574	0.563439	0.566686	0.994695	0.981462	0.982274	0.707351	0.676896	0.676791	1.01162	1.01303	1.01486
5.00225	0.54313	0.55467	0.554847	0.989425	0.978665	0.976579	0.678899	0.650672	0.64627	1.01174	1.01117	1.01263
5.50255	0.536992	0.546907	0.545443	0.982582	0.972311	0.97444	0.651257	0.620355	0.620529	1.01192	1.0127	1.01117
6.00277	0.52884	0.539113	0.537347	0.977566	0.968319	0.966928	0.627343	0.600557	0.598122	1.01024	1.01113	1.01453
6.50287	0.524972	0.532765	0.533038	0.973937	0.965042	0.962893	0.607388	0.580152	0.578975	1.01225	1.01431	1.01183
7.0031	0.518862	0.526032	0.526949	0.966695	0.954255	0.956717	0.58645	0.561172	0.562223	1.01166	1.01281	1.0149
7.5033	0.515331	0.524571	0.521863	0.96318	0.952368	0.952222	0.571124	0.548177	0.548695	1.0117	1.01416	1.01469
8.00342	0.509111	0.51888	0.517084	0.953869	0.946322	0.946752	0.55903	0.535559	0.534824	1.01103	1.01435	1.01438
8.50368	0.506269	0.51246	0.509753	0.948914	0.940962	0.939403	0.545985	0.522899	0.525696	1.01052	1.0124	1.0125

## Sheet: Fig. 3C
Time [min]	200 nM MO			200 nM MO + 2 μM CC (1:10)			200 nM MO + 5 μM CC (1:25)			200 nM MO + 10 μM CC (1:50)			200 nM Mical1
0	1	1	1	1	1	1	1	1	1	1	1	1	1	1	1
0.500083	0.903111	0.898341	0.894969	0.899375	0.893315	0.894719	0.897161	0.890058	0.894126	0.905099	0.907735	0.899388	1.00239	0.995586	0.99688
1.00035	0.807675	0.805681	0.802034	0.802697	0.800754	0.80067	0.800783	0.798348	0.798093	0.810497	0.815081	0.808218	1.00468	0.991387	0.996584
1.50045	0.729507	0.730811	0.729971	0.725698	0.728614	0.725827	0.725248	0.726009	0.726041	0.734978	0.743308	0.737774	1.0062	0.999616	0.998046
2.00072	0.674223	0.678438	0.680332	0.669002	0.672825	0.673672	0.669043	0.671957	0.672444	0.676558	0.688129	0.683348	1.00863	0.998159	0.995959
2.50083	0.630214	0.638408	0.640827	0.627138	0.633971	0.633314	0.627934	0.632505	0.631369	0.633936	0.644836	0.64168	1.00966	0.992385	0.990103
3.0011	0.603462	0.613495	0.616213	0.600266	0.607788	0.605375	0.600235	0.602384	0.604457	0.605871	0.614482	0.612814	1.00381	0.992047	0.989965
3.50137	0.580896	0.587969	0.593239	0.57818	0.582853	0.583495	0.578393	0.580681	0.583055	0.581462	0.590481	0.589356	1.00265	0.987051	0.986089
4.00168	0.563486	0.575775	0.578625	0.562334	0.571511	0.567464	0.559727	0.564754	0.565241	0.563555	0.571442	0.573572	0.995126	0.98488	0.98729
4.50197	0.554574	0.563439	0.566686	0.549403	0.557552	0.5558	0.550673	0.552646	0.552361	0.550543	0.558441	0.559786	0.994695	0.981462	0.982274
5.00225	0.54313	0.55467	0.554847	0.540436	0.546131	0.543729	0.536673	0.537662	0.538325	0.535831	0.542504	0.544617	0.989425	0.978665	0.976579
5.50255	0.536992	0.546907	0.545443	0.532846	0.5373	0.530492	0.527886	0.530708	0.528649	0.527106	0.533954	0.534942	0.982582	0.972311	0.97444
6.00277	0.52884	0.539113	0.537347	0.524974	0.529847	0.522087	0.521319	0.522295	0.517394	0.518109	0.524056	0.523402	0.977566	0.968319	0.966928
6.50287	0.524972	0.532765	0.533038	0.517684	0.523011	0.513474	0.511955	0.511911	0.509129	0.509477	0.516406	0.515107	0.973937	0.965042	0.962893
7.0031	0.518862	0.526032	0.526949	0.509912	0.51321	0.506032	0.505578	0.504299	0.500795	0.502285	0.508091	0.503291	0.966695	0.954255	0.956717
7.5033	0.515331	0.524571	0.521863	0.505395	0.507389	0.498639	0.498043	0.497055	0.49424	0.495302	0.499297	0.497838	0.96318	0.952368	0.952222
8.00342	0.509111	0.51888	0.517084	0.49819	0.498823	0.495188	0.49264	0.48973	0.486679	0.488099	0.490892	0.489636	0.953869	0.946322	0.946752
8.50368	0.506269	0.51246	0.509753	0.491399	0.494041	0.484183	0.485515	0.480837	0.478987	0.479063	0.483187	0.481621	0.948914	0.940962	0.939403

## Sheet: Fig. 3D
MICALΔCC (μM)	Response (nm)			MO (μM)	Response (nm)
0.4047	2.135	2.1892		0.471	0	0
0.8094	2.5161	2.6057		0.943	0	0
1.62	2.9651	3.0533		1.89	0	0
3.24	3.3988	3.4433		3.78	0	0
6.48	3.8866	3.9141		7.55	0	0
13	4.2321	4.3024		15.1	0	0
25.9	4.7215	4.6641		30.2	0	0

## Sheet: Fig. 3E
Time [min]	200 nM MO			200 nM Mical1			200 nM Mical1ΔCC			200 nM Mical1ΔCC + 2 μM CC (1:10)			200 nM Mical1ΔCC + 5 μM CC (1:25)			200 nM Mical1ΔCC + 10 μM CC (1:50)
0	1	1	1	1	1	1	1	1	1	1	1	1	1	1	1	1	1	1
0.500083	0.903111	0.898341	0.894969	1.00239	0.995586	0.99688	0.984434	0.969158	0.966768	0.976819	0.972026	0.974318	0.994311	0.979384	0.979523	0.98709	0.982685	0.977466
1.00035	0.807675	0.805681	0.802034	1.00468	0.991387	0.996584	0.958558	0.935397	0.932658	0.952163	0.94483	0.947215	0.977348	0.958136	0.952462	0.970876	0.9667	0.958988
1.50045	0.729507	0.730811	0.729971	1.0062	0.999616	0.998046	0.929094	0.899784	0.89755	0.921324	0.917871	0.918236	0.955918	0.932092	0.925752	0.951859	0.946797	0.933663
2.00072	0.674223	0.678438	0.680332	1.00863	0.998159	0.995959	0.893035	0.867279	0.861032	0.88964	0.883899	0.880345	0.924065	0.904431	0.896162	0.927871	0.921914	0.906618
2.50083	0.630214	0.638408	0.640827	1.00966	0.992385	0.990103	0.853668	0.825483	0.821323	0.852442	0.846219	0.841903	0.887254	0.871235	0.859066	0.8996	0.892956	0.876189
3.0011	0.603462	0.613495	0.616213	1.00381	0.992047	0.989965	0.819051	0.78601	0.781951	0.813244	0.808692	0.803396	0.851664	0.836283	0.826449	0.869766	0.864254	0.846665
3.50137	0.580896	0.587969	0.593239	1.00265	0.987051	0.986089	0.78115	0.749631	0.741728	0.777543	0.770679	0.766624	0.816049	0.803273	0.791818	0.837075	0.831397	0.81659
4.00168	0.563486	0.575775	0.578625	0.995126	0.98488	0.98729	0.740802	0.710992	0.708695	0.740705	0.735129	0.730183	0.77909	0.771502	0.758464	0.803766	0.802789	0.786584
4.50197	0.554574	0.563439	0.566686	0.994695	0.981462	0.982274	0.707351	0.676896	0.676791	0.708902	0.703118	0.699626	0.746819	0.74001	0.728248	0.773287	0.771045	0.756799
5.00225	0.54313	0.55467	0.554847	0.989425	0.978665	0.976579	0.678899	0.650672	0.64627	0.677168	0.67378	0.671651	0.713989	0.706914	0.697184	0.740442	0.739143	0.728989
5.50255	0.536992	0.546907	0.545443	0.982582	0.972311	0.97444	0.651257	0.620355	0.620529	0.652318	0.647569	0.642618	0.68677	0.681129	0.669935	0.713088	0.716521	0.701572
6.00277	0.52884	0.539113	0.537347	0.977566	0.968319	0.966928	0.627343	0.600557	0.598122	0.627057	0.621577	0.618625	0.660682	0.654222	0.645038	0.68678	0.68679	0.67452
6.50287	0.524972	0.532765	0.533038	0.973937	0.965042	0.962893	0.607388	0.580152	0.578975	0.608016	0.602211	0.602117	0.638282	0.632685	0.625427	0.662506	0.662497	0.654336
7.0031	0.518862	0.526032	0.526949	0.966695	0.954255	0.956717	0.58645	0.561172	0.562223	0.587568	0.58318	0.585015	0.61925	0.61295	0.606325	0.639215	0.642788	0.632619
7.5033	0.515331	0.524571	0.521863	0.96318	0.952368	0.952222	0.571124	0.548177	0.548695	0.574599	0.568774	0.571613	0.600495	0.59671	0.59125	0.622007	0.626938	0.61435
8.00342	0.509111	0.51888	0.517084	0.953869	0.946322	0.946752	0.55903	0.535559	0.534824	0.5599	0.554313	0.556388	0.585483	0.581476	0.577984	0.60381	0.606723	0.598338
8.50368	0.506269	0.51246	0.509753	0.948914	0.940962	0.939403	0.545985	0.522899	0.525696	0.548814	0.542833	0.547262	0.572701	0.568443	0.566167	0.589586	0.589416	0.582451

## Sheet: Fig. 3F
Time [min]	200 nM MO + 1 μM MicalΔMO (1:5)			200 nM MO + 2 μM MicalΔMO (1:10)			200 nM MO + 4 μM MicalΔMO (1:20)			4μM MicalΔMO			200 nM MO			200 nM Mical1
0	1	1	1	1	1	1	1	1	1	1	1	1	1	1	1	1	1	1
0.500183	0.993918	1.00093	0.997119	1.00173	0.97793	1.00442	0.999628	0.999827	1.00005	1.00475	1.00876	1.00886	0.903111	0.898341	0.894969	1.00239	0.995586	0.99688
1.00053	0.989838	0.999267	0.997947	1.00725	0.977234	1.00651	0.997288	0.998793	0.995629	1.01104	1.01263	1.0114	0.807675	0.805681	0.802034	1.00468	0.991387	0.996584
1.50062	0.983603	0.990603	0.987345	1.00383	0.972193	1.00111	0.994365	0.996544	0.993846	1.01308	1.01405	1.01039	0.729507	0.730811	0.729971	1.0062	0.999616	0.998046
2.00083	0.978086	0.986005	0.983146	1.00315	0.972546	0.998464	0.991705	0.998604	0.995588	1.01578	1.01736	1.01896	0.674223	0.678438	0.680332	1.00863	0.998159	0.995959
2.50093	0.973676	0.983808	0.982504	1.00297	0.971887	0.997392	0.996381	0.998721	0.997274	1.0172	1.01893	1.0283	0.630214	0.638408	0.640827	1.00966	0.992385	0.990103
3.00108	0.97389	0.982858	0.980356	1.00507	0.974977	0.998193	0.999271	0.999396	0.997934	1.02348	1.02362	1.03214	0.603462	0.613495	0.616213	1.00381	0.992047	0.989965
3.5012	0.975022	0.98192	0.979986	1.00753	0.973416	0.995466	1.0018	1.00168	1.00053	1.02609	1.02926	1.03216	0.580896	0.587969	0.593239	1.00265	0.987051	0.986089
4.0014	0.974295	0.984848	0.98245	1.0089	0.981092	1.0006	1.00525	1.00565	1.00754	1.035	1.03337	1.03641	0.563486	0.575775	0.578625	0.995126	0.98488	0.98729
4.50148	0.971505	0.982175	0.980236	1.00918	0.984506	1.00298	1.00455	1.00514	1.00628	1.03309	1.03705	1.04005	0.554574	0.563439	0.566686	0.994695	0.981462	0.982274
5.00163	0.9718	0.982942	0.981349	1.01152	0.979978	0.99756	1.01093	1.00512	1.00571	1.03541	1.03656	1.04424	0.54313	0.55467	0.554847	0.989425	0.978665	0.976579
5.5019	0.97147	0.978359	0.978119	1.01215	0.982559	1.00138	1.01019	1.00742	1.01024	1.04169	1.03946	1.04402	0.536992	0.546907	0.545443	0.982582	0.972311	0.97444
6.002	0.967861	0.979833	0.977885	1.01487	0.980698	1.00384	1.01189	1.00833	1.01152	1.04246	1.0423	1.05341	0.52884	0.539113	0.537347	0.977566	0.968319	0.966928
6.50223	0.967402	0.980129	0.976916	1.01938	0.986435	1.0049	1.01744	1.0117	1.01412	1.04806	1.04919	1.05041	0.524972	0.532765	0.533038	0.973937	0.965042	0.962893
7.00232	0.970915	0.979744	0.978366	1.02347	0.986474	1.00651	1.01997	1.01693	1.01776	1.04837	1.05071	1.05864	0.518862	0.526032	0.526949	0.966695	0.954255	0.956717
7.50252	0.969503	0.976747	0.976265	1.02066	0.986717	1.00839	1.02044	1.01763	1.02156	1.05363	1.0544	1.06135	0.515331	0.524571	0.521863	0.96318	0.952368	0.952222
8.0027	0.962204	0.972642	0.969807	1.02029	0.989	1.00696	1.02097	1.01849	1.02148	1.05664	1.05659	1.06221	0.509111	0.51888	0.517084	0.953869	0.946322	0.946752
8.5028	0.964491	0.976018	0.970492	1.02234	0.991828	1.00835	1.02533	1.02529	1.02433	1.05971	1.06064	1.06563	0.506269	0.51246	0.509753	0.948914	0.940962	0.939403

## Sheet: Fig. 3G
Time [min]	200 nM MO			200 nM Mical1			200nM R933A
0	1	1	1	1	1	1	1	1	1
0.500183	0.903111	0.898341	0.894969	1.00239	0.995586	0.99688	1.00821	1.01964	1.01207
1.00053	0.807675	0.805681	0.802034	1.00468	0.991387	0.996584	0.990002	1.0104	1.0129
1.50062	0.729507	0.730811	0.729971	1.0062	0.999616	0.998046	0.974557	0.992965	0.998931
2.00083	0.674223	0.678438	0.680332	1.00863	0.998159	0.995959	0.955925	0.973932	0.986634
2.50093	0.630214	0.638408	0.640827	1.00966	0.992385	0.990103	0.942595	0.96174	0.972651
3.00108	0.603462	0.613495	0.616213	1.00381	0.992047	0.989965	0.924012	0.947389	0.960018
3.5012	0.580896	0.587969	0.593239	1.00265	0.987051	0.986089	0.903497	0.925367	0.940186
4.0014	0.563486	0.575775	0.578625	0.995126	0.98488	0.98729	0.880565	0.905149	0.917182
4.50148	0.554574	0.563439	0.566686	0.994695	0.981462	0.982274	0.859116	0.88007	0.894046
5.00163	0.54313	0.55467	0.554847	0.989425	0.978665	0.976579	0.837109	0.855058	0.864632
5.5019	0.536992	0.546907	0.545443	0.982582	0.972311	0.97444	0.806008	0.831284	0.835669
6.002	0.52884	0.539113	0.537347	0.977566	0.968319	0.966928	0.778506	0.795454	0.805257
6.50223	0.524972	0.532765	0.533038	0.973937	0.965042	0.962893	0.748484	0.766357	0.774347
7.00232	0.518862	0.526032	0.526949	0.966695	0.954255	0.956717	0.716464	0.734268	0.742558
7.50252	0.515331	0.524571	0.521863	0.96318	0.952368	0.952222	0.688167	0.705028	0.711398
8.0027	0.509111	0.51888	0.517084	0.953869	0.946322	0.946752	0.658865	0.672899	0.681019
8.5028	0.506269	0.51246	0.509753	0.948914	0.940962	0.939403	0.629555	0.645675	0.655145

## Sheet: Fig.5B
From	To	Time(sec)	hMICAL1	hMICAL1-Factin	hMICAL1-sd	hMICAL1-Factin-sd	∆MICAL-Fact-MICAL
15	17	20	8.78	8.01	1.39	1.01	-0.77
15	17	120	12.88	7.68			-5.2
15	17	1200	20.66	19.79	1.02	0.49	-0.87
15	17	7200	29.51	27.65			-1.86
18	18	20	21.2074	20.4954	1.1159	0.888462	-0.71205
18	18	120	25.4228	23.8664			-1.55641
18	18	1200	39.0933	37.2418	1.15846	0.741795	-1.85153
18	18	7200	48.121	45.951			-2.17
19	22	20	20.0731	19.6601	1.00157	0.885686	-0.413003
19	22	120	24.372	22.8832			-1.48876
19	22	1200	37.2324	35.1005	1.08824	0.858235	-2.13196
19	22	7200	45.2965	43.0789			-2.21758
23	25	20	12.6072	12.4173	0.707699	1.11568	-0.189844
23	25	120	16.0129	15.1335			-0.879384
23	25	1200	25.9038	22.8986	0.840344	0.916452	-3.00522
23	25	7200	30.6261	29.5886			-1.03755
26	27	20	10.8898	10.4302	0.631617	1.00937	-0.459611
26	27	120	14.1988	12.885			-1.31376
26	27	1200	22.7466	19.5109	1.08897	0.890348	-3.2357
26	27	7200	27.8874	26.0402			-1.84724
28	30	20	6.90551	6.23384	0.412509	1.39411	-0.671662
28	30	120	9.51514	6.78938			-2.72577
28	30	1200	15.8985	12.3241	0.896034	1.19862	-3.57449
28	30	7200	19.8565	17.735			-2.12154
31	33	20	6.29791	5.27627	0.483553	1.58957	-1.02164
31	33	120	8.71117	5.16396			-3.54721
31	33	1200	13.1305	9.54762	0.942457	1.19887	-3.58283
31	33	7200	15.7833	13.7328			-2.05052
34	34	20	11.4065	11.2609	0.34321	0.548359	-0.145565
34	34	120	17.7506	17.1361			-0.614537
34	34	1200	22.9983	21.638	0.885079	0.527732	-1.36031
34	34	7200	31.1727	30.2601			-0.912583
35	36	20	11.6948	11.6049	0.470299	0.534604	-0.089936
35	36	120	18.2681	17.8768			-0.391372
35	36	1200	23.2321	21.8861	0.974658	0.590956	-1.346
35	36	7200	31.5958	30.3853			-1.21052
37	52	20	11.6476	11.7128	0.586592	0.555306	0.065203
37	52	120	18.1619	17.8315			-0.330435
37	52	1200	22.4316	21.1937	1.23778	0.614967	-1.23788
37	52	7200	31.5944	29.4846			-2.1098
53	55	20	11.64	11.3461	0.278696	0.257391	-0.293913
53	55	120	17.4187	16.5296			-0.889129
53	55	1200	23.9096	21.9087	0.70087	0.447826	-2.00087
53	55	7200	33.0713	31.553			-1.51826
56	57	20	14.28	13.72	0.31	0.32	-0.56
56	57	120	19.97	18.46			-1.51
56	57	1200	25.72	23.14	0.56	0.62	-2.58
56	57	7200	34.36	33.04			-1.32
58	61	20	0	0	0	0	0
58	61	120	0	0			0
58	61	1200	0	0	0	0	0
58	61	7200	0	0			0
62	63	20	17.83	17.47	0.25	0.41	-0.36
62	63	120	26.84	24.21			-2.63
62	63	1200	40.74	42.65	1.51	0.86	1.91
62	63	7200	54.93	53.03			-1.9
64	86	20	19.3848	18.8792	0.2708	0.3008	-0.5056
64	86	120	27.932	25.7752			-2.1568
64	86	1200	40.4956	40.1488	1.2188	0.7144	-0.346801
64	86	7200	54.1708	50.9864			-3.1844
87	87	20	11.7709	10.5136	0.599915	1.17738	-1.25738
87	87	120	15.4775	13.9621			-1.51537
87	87	1200	22.3626	20.8235	0.703867	0.50477	-1.53909
87	87	7200	28.748	26.1346			-2.61334
88	88	20	4.51985	4.46546	0.629467	0.664457	-0.0543883
88	88	120	4.96516	4.74165			-0.223509
88	88	1200	5.50451	4.83903	0.651063	0.493085	-0.665475
88	88	7200	4.80175	4.71363			-0.0881174
89	97	20	4.39432	4.4997	0.597426	0.634608	0.105385
89	97	120	4.87535	4.72097			-0.15438
89	97	1200	5.24982	4.74574	0.694705	0.486795	-0.504084
89	97	7200	5.54606	5.02115			-0.524911
98	99	20	4.55827	5.13177	0.638134	0.416341	0.573505
98	99	120	5.33004	5.28926			-0.0407864
98	99	1200	5.32436	5.4612	0.952449	0.633745	0.136838
98	99	7200	6.10053	5.81563			-0.284899
100	100	20	4.65836	5.1906	0.288603	0.352913	0.532232
100	100	120	5.34169	5.47888			0.137189
100	100	1200	5.33768	5.43066	0.546457	0.348399	0.0929813
100	100	7200	7.63162	6.17438			-1.45724
101	102	20	0.828451	2.43831	1.64831	1.40254	1.60986
101	102	120	0.540422	0.74507			0.204648
101	102	1200	2.45268	0.0118309	1.66577	1.11254	-2.44085
101	102	7200	1.38563	1.19831			-0.187324
103	103	20	0.946452	1.73258	1.86258	1.54903	0.786129
103	103	120	0.650323	0.299032			-0.35129
103	103	1200	3.9471	2.98871	2.10935	2.14548	-0.958388
103	103	7200	1.84935	2.29903			0.449678
104	105	20	1.23198	1.97275	1.56321	1.29049	0.740774
104	105	120	1.46258	1.15367			-0.308911
104	105	1200	5.66258	4.69585	1.78054	1.81544	-0.966733
104	105	7200	4.29648	4.4253			0.128825
106	108	20	2.50658	2.12431	0.782045	0.76837	-0.382268
106	108	120	3.40607	2.92821			-0.477859
106	108	1200	9.74997	10.3346	1.24751	1.75856	0.584631
106	108	7200	10.6214	9.87077			-0.750606
109	109	20	2.50734	2.38464	0.73469	0.636973	-0.122704
109	109	120	3.56328	3.1296			-0.433673
109	109	1200	8.90804	9.05169	1.07164	1.53109	0.143648
109	109	7200	9.27665	8.77853			-0.498114
110	112	20	2.34843	2.5585	0.396741	0.316933	0.210064
110	112	120	3.98403	3.96623			-0.0177955
110	112	1200	10.765	10.0471	0.459649	0.789553	-0.717922
110	112	7200	11.783	11.1877			-0.595336
113	115	20	2.51	3.29	0.57	0.18	0.78
113	115	120	4.11	3.83			-0.28
113	115	1200	5.98	4.59	0.46	0.74	-1.39
113	115	7200	4.6	4.98			0.38
116	122	20	0	0	0	0	0
116	122	120	0	0			0
116	122	1200	0	0	0	0	0
116	122	7200	0	0			0
123	125	20	27.6083	28.1075	0.475833	0.359167	0.499166
123	125	120	31.5071	31.3133			-0.193748
123	125	1200	41.0588	41.1917	1.47583	1.08833	0.13291
123	125	7200	52.5083	52.5725			0.06417
126	133	20	16.7625	17.6444	0.350028	1.61025	0.881894
126	133	120	19.0844	18.6133			-0.471087
126	133	1200	25.0942	23.6406	1.01941	0.881866	-1.45359
126	133	7200	31.0431	31.6672			0.624146
134	134	20	19.3455	20.5232	0.470909	2.27273	1.17773
134	134	120	21.47	20.3264			-1.14364
134	134	1200	25.0673	22.06	0.767727	0.950454	-3.00727
134	134	7200	29.3959	29.8964			0.500454
135	135	20	46.74	47.51	0.92	0.5	0.770004
135	135	120	52.02	50.51			-1.51
135	135	1200	59.86	58.07	1.4	1.5	-1.79
135	135	7200	73.85	72.95			-0.9
136	147	20	11.2892	11.8692	0.690769	0.412308	0.58
136	147	120	13.8685	13.1392			-0.729231
136	147	1200	15.2485	15.9431	1.58385	2.35615	0.694616
136	147	7200	20.75	20.0585			-0.69154
148	152	20	24.0652	20.9924	0.678276	0.537241	-3.07276
148	152	120	25.9245	25.1507			-0.773794
148	152	1200	28.9783	27.2217	1.07655	0.692069	-1.75655
148	152	7200	36.3055	31.8134			-4.49207
153	156	20	11.6409	11.593	0.757462	0.357385	-0.047924
153	156	120	12.368	13.8685			1.50046
153	156	1200	16.6361	15.4439	1.30346	0.606461	-1.19215
153	156	7200	27.2104	21.5675			-5.64292
157	158	20	4.236	4.74028	0.833241	0.191103	0.504275
157	158	120	4.6251	6.18034			1.55524
157	158	1200	7.65614	6.77559	1.12621	0.558207	-0.880551
157	158	7200	15.6728	11.4308			-4.24193
159	162	20	5.3907	4.5154	0.8437	0.1916	-0.8753
159	162	120	6.2609	6.041			-0.2199
159	162	1200	7.4834	6.3326	0.598	0.6384	-1.1508
159	162	7200	11.309	8.7357			-2.5733
163	163	20	1.14	1.36333	0.48	0.636667	0.223333
163	163	120	1.85733	1.676			-0.181333
163	163	1200	1.46733	1.05867	0.55	0.43	-0.408667
163	163	7200	1.74867	1.39733			-0.351334
164	164	20	1.14	1.28217	0.455652	0.474348	0.142174
164	164	120	1.79565	1.63217			-0.163478
164	164	1200	1.35696	1.05217	0.525652	0.356957	-0.304782
164	164	7200	1.76652	1.28696			-0.479565
165	165	20	1.21493	1.36613	0.38831	0.390352	0.151197
165	165	120	1.80915	1.70627			-0.102887
165	165	1200	1.40042	1.14845	0.460775	0.295423	-0.251972
165	165	7200	1.7369	1.23183			-0.50507
166	169	20	1.26996	1.30796	0.384946	0.361534	0.0379963
166	169	120	1.60444	1.56836			-0.0360831
166	169	1200	1.46617	1.05278	0.461751	0.329982	-0.413393
166	169	7200	1.59942	1.39184			-0.207581
170	170	20	1.28938	1.33454	0.381203	0.390145	0.0451659
170	170	120	1.59315	1.5711			-0.0220539
170	170	1200	1.5134	1.05469	0.459025	0.346411	-0.458714
170	170	7200	1.56946	1.43842			-0.131037
171	171	20	1.33072	1.23498	0.404335	0.266844	-0.0957414
171	171	120	1.38829	1.56551			0.177224
171	171	1200	1.44871	0.996654	0.415209	0.315133	-0.452053
171	171	7200	1.39106	1.59635			0.205285
172	172	20	1.33109	1.21514	0.426794	0.377813	-0.11594
172	172	120	1.28911	1.66085			0.37174
172	172	1200	2.60912	2.1202	0.369743	0.352875	-0.488923
172	172	7200	4.65741	4.86406			0.206652
173	174	20	2.7627	2.38459	0.480688	0.497592	-0.378108
173	174	120	2.95678	3.14029			0.183513
173	174	1200	7.01391	6.22943	0.429803	0.629779	-0.784472
173	174	7200	14.8824	13.5414			-1.34096
175	180	20	2.31214	2.2525	0.423763	0.504066	-0.059643
175	180	120	3.16445	3.23059			0.0661404
175	180	1200	7.28704	6.34991	0.368771	0.599273	-0.937137
175	180	7200	17.1038	15.2085			-1.89533
181	181	20	4.45431	4.47536	0.417809	0.498894	0.0210499
181	181	120	5.94898	5.91534			-0.033643
181	181	1200	9.90427	8.95722	0.440713	0.661487	-0.947054
181	181	7200	19.3266	17.5212			-1.8053
182	200	20	30.116	30.6921	0.478046	0.695113	0.576086
182	200	120	38.2151	37.5166			-0.698459
182	200	1200	39.6341	38.3029	1.5145	1.23572	-1.33123
182	200	7200	44.5256	42.1383			-2.38725
201	206	20	40.4508	40.1515	2.47626	1.57002	-0.299359
201	206	120	50.5927	49.1333			-1.4594
201	206	1200	49.0071	46.8577	2.25473	2.64118	-2.1494
201	206	7200	53.4436	49.1522			-4.29135
207	208	20	29.2043	29.7379	0.516635	0.837973	0.533622
207	208	120	37.5913	36.8688			-0.722497
207	208	1200	39.5789	38.2108	1.37642	1.31281	-1.36815
207	208	7200	44.7857	42.3332			-2.4525
209	210	20	27.6486	27.8853	0.527336	0.691325	0.236725
209	210	120	35.7951	35.142			-0.653122
209	210	1200	38.3459	36.8176	1.17967	1.33116	-1.52827
209	210	7200	43.9958	41.3556			-2.64018
211	211	20	24.7761	24.9291	0.55	0.670435	0.153041
211	211	120	31.8557	30.6509			-1.20479
211	211	1200	34.6665	33.05	0.946957	1.5613	-1.61652
211	211	7200	41.1617	37.3122			-3.84956
212	214	20	0	0	0	0	0
212	214	120	0	0			0
212	214	1200	0	0	0	0	0
212	214	7200	0	0			0
215	221	20	22.2306	21.577	0.397591	0.649674	-0.653539
215	221	120	29.9659	29.1842			-0.781732
215	221	1200	37.6993	36.9621	1.32518	1.53901	-0.737265
215	221	7200	44.5345	42.0088			-2.52569
222	224	20	30.3486	28.9436	2.10083	2.09867	-1.40501
222	224	120	38.0138	36.0033			-2.01054
222	224	1200	43.2567	42.6168	1.87175	1.29349	-0.639942
222	224	7200	47.6386	48.5462			0.907603
225	227	20	34.4442	32.7882	2.54151	2.46237	-1.65606
225	227	120	41.5825	39.0491			-2.53335
225	227	1200	45.502	44.2631	1.97797	0.736631	-1.23892
225	227	7200	49.2501	50.6679			1.4178
228	230	20	28.8538	27.7813	0.274222	0.289778	-1.07245
228	230	120	34.6247	33.6851			-0.939554
228	230	1200	41.2967	39.3413	1.27356	0.644889	-1.95533
228	230	7200	49.1302	46.5807			-2.54956
231	243	20	28.19	26.66	0.3	0.09	-1.53
231	243	120	33.02	32.19			-0.83
231	243	1200	38.3	36.77	0.7	0.4	-1.53
231	243	7200	44.4	41.96			-2.44
244	251	20	60.0117	52.9044	1.63509	1.18283	-7.10729
244	251	120	64.238	63.8075			-0.430514
244	251	1200	66.1896	64.834	3.37223	1.16771	-1.35557
244	251	7200	67.9674	67.0769			-0.890434
252	252	20	62.4401	56.787	1.17906	1.34491	-5.65314
252	252	120	66.4619	66.5547			0.092786
252	252	1200	67.9768	67.2555	3.15085	1.14312	-0.72139
252	252	7200	69.4325	69.6075			0.17505
253	259	20	64.0066	61.1336	0.570418	0.790515	-2.87306
253	259	120	67.715	66.9443			-0.770685
253	259	1200	67.2879	68.0104	2.95119	1.25264	0.72244
253	259	7200	69.1124	67.2311			-1.88128
260	260	20	71.1561	70.8208	0.616784	2.53967	-0.335334
260	260	120	73.3747	74.5867			1.21201
260	260	1200	71.9679	72.2181	3.01786	1.84649	0.250174
260	260	7200	74.8822	71.5834			-3.2988
261	265	20	72.2802	72.8396	2.06243	3.55127	0.55941
261	265	120	73.2503	75.1359			1.88554
261	265	1200	71.7772	72.4602	5.81938	2.50299	0.683045
261	265	7200	74.3335	72.2143			-2.1192
266	269	20	62.59	57.94	0.57	0.89	-4.65
266	269	120	65.77	63.39			-2.38
266	269	1200	65.2	62.82	1.28	1.6	-2.38
266	269	7200	68.88	59.86			-9.02
270	273	20	11.8075	12.2934	1.05443	1.4323	0.4859
270	273	120	17.3236	14.3164			-3.00721
270	273	1200	41.2674	31.8502	2.43393	1.36443	-9.41721
270	273	7200	56.1234	50.4852			-5.6382
274	274	20	9.21877	9.29114	0.775744	1.5051	0.072369
274	274	120	16.1934	13.3265			-2.86687
274	274	1200	40.2035	33.1977	1.85406	1.12182	-7.00581
274	274	7200	54.8332	48.8092			-6.02405
275	275	20	8.27115	8.5197	0.738244	1.60103	0.248552
275	275	120	15.4875	12.5877			-2.8998
275	275	1200	40.0349	33.1146	1.86577	1.09131	-6.92031
275	275	7200	55.2812	47.8511			-7.43009
276	280	20	6.27468	6.24975	0.529512	1.45934	-0.024929
276	280	120	13.7688	11.095			-2.67383
276	280	1200	38.3596	32.2607	1.53926	0.958432	-6.09894
276	280	7200	53.0868	45.9212			-7.16564
281	281	20	6.53341	6.44932	0.520594	1.24372	-0.084093
281	281	120	13.7227	11.1913			-2.53143
281	281	1200	37.434	31.1868	1.43668	0.869833	-6.24713
281	281	7200	51.1344	44.5789			-6.55545
282	283	20	7.89813	7.72919	0.497762	1.12207	-0.168933
282	283	120	14.8483	12.5395			-2.30876
282	283	1200	36.4358	30.4901	1.19996	0.854874	-5.94572
282	283	7200	48.4627	42.5308			-5.93192
284	285	20	7.96868	7.33736	0.809057	1.27302	-0.63132
284	285	120	14.9626	11.3309			-3.6317
284	285	1200	25.1719	21.6675	1.00434	0.936415	-3.50434
284	285	7200	30.6972	27.5751			-3.12208
286	289	20	5.23814	4.4786	0.962325	0.727209	-0.759535
286	289	120	11.5958	7.41953			-4.17628
286	289	1200	19.3886	15.774	1.00535	0.544884	-3.61465
286	289	7200	23.9221	20.6647			-3.25744
290	293	20	5.06261	4.79044	0.46	0.516087	-0.272173
290	293	120	11.453	7.84522			-3.60783
290	293	1200	20.483	16.5948	1.06217	0.775217	-3.88826
290	293	7200	26.2022	23.2339			-2.96826
294	303	20	27.83	27.89	0.48	0.65	0.060002
294	303	120	29.91	28.91			-1
294	303	1200	35.82	33.53	1.05	0.61	-2.29
294	303	7200	39.58	39.31			-0.27
304	306	20	14.2819	12.1558	0.842637	1.07818	-2.12609
304	306	120	22.9971	21.013			-1.98408
304	306	1200	27.2486	25.2448	1.10176	0.821005	-2.00376
304	306	7200	33.9393	30.8672			-3.07211
307	309	20	14.6732	12.9772	0.75572	0.918463	-1.69601
307	309	120	22.7185	21.0706			-1.64793
307	309	1200	27.9066	26.0806	1.06847	0.908638	-1.82601
307	309	7200	34.7418	32.0016			-2.74019
310	319	20	13.5201	12.267	0.476447	0.826533	-1.2531
310	319	120	17.1731	16.2853			-0.887885
310	319	1200	23.7886	22.2338	0.672075	0.748604	-1.55481
310	319	7200	28.9608	26.8576			-2.10321
320	323	20	19.971	19.8888	0.697469	0.411174	-0.082209
320	323	120	25.6539	23.5351			-2.11884
320	323	1200	32.6521	29.3671	1.56616	0.954339	-3.28492
320	323	7200	42.3538	40.0196			-2.33427
324	330	20	20.9067	20.7338	0.662994	0.437614	-0.172903
324	330	120	26.6689	24.5153			-2.15368
324	330	1200	33.5457	30.3461	1.60844	0.951853	-3.19962
324	330	7200	42.8315	40.6162			-2.21532
331	332	20	19.1906	19.0847	0.641058	0.401546	-0.105956
331	332	120	24.854	23.1083			-1.74567
331	332	1200	32.4463	29.2561	1.44129	0.999069	-3.19018
331	332	7200	42.4306	40.0306			-2.40005
333	333	20	17.9482	17.4622	0.484765	0.384869	-0.486048
333	333	120	22.9938	21.5449			-1.44884
333	333	1200	30.7619	27.8734	1.12667	0.998894	-2.88854
333	333	7200	39.3575	37.178			-2.17946
334	339	20	17.6274	17.2908	0.466675	0.366801	-0.336649
334	339	120	22.2687	21.2467			-1.022
334	339	1200	29.7202	28.1033	1.27452	0.826749	-1.61693
334	339	7200	37.7163	36.1355			-1.58084
340	340	20	21.8541	21.6578	0.578373	0.5169	-0.19626
340	340	120	28.9125	26.7803			-2.13219
340	340	1200	36.4695	34.4473	1.73496	0.948416	-2.02219
340	340	7200	41.4778	39.8209			-1.65684
341	349	20	23.351	23.8735	0.574973	0.510651	0.522538
341	349	120	31.9539	29.8238			-2.1301
341	349	1200	39.9353	37.6393	2.18997	0.9472	-2.29602
341	349	7200	43.5952	41.9449			-1.65036
350	350	20	22.992	24.259	0.380463	0.440641	1.26708
350	350	120	31.7804	30.0605			-1.71985
350	350	1200	40.0087	37.467	2.45781	0.952982	-2.54175
350	350	7200	43.4752	41.8885			-1.58667
351	351	20	21.3323	21.9152	0.400066	0.383445	0.58292
351	351	120	30.1583	28.17			-1.98824
351	351	1200	37.4486	34.8638	2.32978	1.0873	-2.58476
351	351	7200	39.7816	38.1673			-1.61434
352	363	20	19.5216	19.6677	0.451095	0.315831	0.146125
352	363	120	28.7747	26.6583			-2.11633
352	363	1200	35.0418	32.4656	2.28023	1.23807	-2.5762
352	363	7200	36.6066	34.7132			-1.8934
364	364	20	16.3391	15.6182	0.465552	0.295571	-0.720833
364	364	120	28.0691	26.6332			-1.43587
364	364	1200	38.312	39.6144	1.92101	0.905616	1.30239
364	364	7200	44.0456	42.2739			-1.77172
365	365	20	14.1519	12.1806	0.445	0.219375	-1.97125
365	365	120	28.6281	27.8731			-0.755001
365	365	1200	43.5675	49.11	1.57063	0.429375	5.5425
365	365	7200	53.9219	52.5169			-1.405
366	369	20	12.95	10.6	0.46	0.21	-2.35
366	369	120	29.08	28.55			-0.530003
366	369	1200	46.17	53.7	1.4	0.39	7.53
366	369	7200	58.6	57.21			-1.38999
370	370	20	10.44	11.26	0.11	0.22	0.82
370	370	120	15.3	14.23			-1.07
370	370	1200	19.56	18.92	0.94	0.48	-0.64
370	370	7200	23.9	22.73			-1.17
371	376	20	10.1576	10.7227	0.0848718	0.145214	0.565129
371	376	120	14.2183	13.2368			-0.981452
371	376	1200	17.7783	16.6142	1.06923	0.707949	-1.1641
371	376	7200	21.015	20.4272			-0.587863
377	390	20	9.11774	10.0608	0.642542	0.27226	0.94305
377	390	120	12.9273	12.5294			-0.397911
377	390	1200	15.8534	14.4467	1.18814	0.508644	-1.40678
377	390	7200	18.254	17.7468			-0.507231
391	394	20	10.06	10.52	0.11	0.15	0.46
391	394	120	12.86	12.47			-0.39
391	394	1200	15.86	14.62	1.3	0.87	-1.24
391	394	7200	17.94	17.9			-0.04
395	395	20	20.9889	20.1256	0.235614	0.393311	-0.863312
395	395	120	31.209	30.3086			-0.900488
395	395	1200	39.747	38.2622	0.737952	0.453323	-1.48475
395	395	7200	45.6715	44.5569			-1.1146
396	401	20	20.84	20.039	0.234498	0.372777	-0.801038
396	401	120	31.0244	30.2572			-0.767218
396	401	1200	39.3779	38.0193	0.74631	0.444712	-1.35859
396	401	7200	44.8186	43.7565			-1.06201
402	410	20	18.9218	18.2686	0.415126	0.408935	-0.653203
402	410	120	28.989	28.2343			-0.754774
402	410	1200	36.7988	36.1197	0.868491	0.52252	-0.679142
402	410	7200	42.9402	41.9525			-0.987697
411	411	20	17.9423	17.4146	0.453596	0.389009	-0.52766
411	411	120	27.7842	27.2178			-0.566444
411	411	1200	35.3298	34.9998	0.931283	0.479642	-0.330004
411	411	7200	41.3295	40.5729			-0.756577
412	413	20	19.2743	18.6772	0.204714	0.278688	-0.597078
412	413	120	29.0178	28.4866			-0.531278
412	413	1200	36.9464	35.8188	0.79647	0.352107	-1.12765
412	413	7200	41.4993	40.7142			-0.785123
414	414	20	10.9264	10.5154	0.379621	0.262775	-0.411021
414	414	120	15.6857	15.2709			-0.414855
414	414	1200	17.981	17.3305	0.30168	0.449702	-0.650427
414	414	7200	19.1387	18.828			-0.310737
415	417	20	11.7404	11.842	0.639226	0.263091	0.101624
415	417	120	16.3046	16.157			-0.147602
415	417	1200	17.3464	17.088	0.285821	0.672909	-0.258394
415	417	7200	17.3287	17.9086			0.579878
418	418	20	14.0715	14.2322	0.586265	0.644936	0.160779
418	418	120	19.4827	19.4875			0.004891
418	418	1200	20.5793	20.3206	0.388709	0.982542	-0.258736
418	418	7200	20.95	21.8104			0.860404
419	422	20	16.1371	16.2397	0.53831	0.713251	0.102623
419	422	120	22.2985	22.2575			-0.040937
419	422	1200	23.3284	23.1649	0.398307	0.946512	-0.163536
419	422	7200	24.1312	24.8381			0.706886
423	430	20	24.9488	24.6067	0.552274	0.833528	-0.342058
423	430	120	34.0799	33.402			-0.67787
423	430	1200	35.206	34.8266	1.2053	0.847716	-0.379383
423	430	7200	37.3458	38.1986			0.852761
431	432	20	8.5325	7.65464	0.198929	0.2925	-0.877856
431	432	120	10.8543	9.67786			-1.17643
431	432	1200	11.6893	10.4918	0.228214	0.595357	-1.1975
431	432	7200	10.9557	12.89			1.93429
433	439	20	4.49375	4.25875	0.29375	0.478125	-0.235
433	439	120	4.99625	4.92875			-0.0675
433	439	1200	5.0325	4.31313	0.50625	0.723125	-0.719375
433	439	7200	3.9325	5.31312			1.38062
440	442	20	33.8287	30.7275	0.341775	0.250808	-3.10124
440	442	120	46.8418	43.0667			-3.77504
440	442	1200	49.9663	46.8768	1.9055	1.27179	-3.08942
440	442	7200	56.8589	52.9745			-3.88446
443	443	20	37.8017	34.9569	1.53681	0.923774	-2.84484
443	443	120	55.2336	49.1676			-6.06602
443	443	1200	57.4877	54.6421	2.77761	1.56215	-2.84563
443	443	7200	62.3607	55.7369			-6.62378
444	451	20	38.6737	36.3214	1.8847	1.51356	-2.35231
444	451	120	57.2053	51.3571			-5.84824
444	451	1200	59.037	56.7111	2.77815	1.85473	-2.32586
444	451	7200	63.3818	56.8084			-6.57332
452	453	20	34.7344	32.7008	1.67596	1.33998	-2.03363
452	453	120	50.0096	44.9907			-5.0189
452	453	1200	51.4675	49.2402	2.28731	1.57424	-2.22728
452	453	7200	54.7848	50.175			-4.60983
454	454	20	30.8784	30.6817	1.13986	0.651278	-0.19664
454	454	120	41.2718	37.5164			-3.75538
454	454	1200	43.6886	41.3804	1.57796	0.780557	-2.30821
454	454	7200	47.8004	44.0924			-3.70792
455	455	20	26.1202	26.7475	0.667693	0.583632	0.627316
455	455	120	31.3518	30.0338			-1.31794
455	455	1200	35.8243	34.8621	1.22883	0.508611	-0.96215
455	455	7200	39.9063	39.966			0.059757
456	461	20	27.079	27.1098	0.676415	0.569686	0.030769
456	461	120	32.4654	30.2633			-2.2021
456	461	1200	37.2477	35.7989	1.73597	0.832352	-1.44873
456	461	7200	41.3827	40.3636			-1.01912
462	469	20	33.2638	35.4162	0.732334	1.45363	2.15245
462	469	120	37.5536	37.8821			0.328453
462	469	1200	41.2719	41.4865	2.5278	1.13239	0.214635
462	469	7200	48.7875	46.5112			-2.27636
470	471	20	39.0864	37.2509	0.890723	0.720582	-1.83554
470	471	120	53.1904	51.0995			-2.09086
470	471	1200	58.6745	57.695	1.93246	1.50568	-0.979549
470	471	7200	63.9048	60.0454			-3.85943
472	476	20	36.8423	33.2918	0.872533	0.623558	-3.55057
472	476	120	60.3998	57.0653			-3.33444
472	476	1200	68.7481	68.1438	1.55276	1.14154	-0.604266
472	476	7200	73.3527	69.0355			-4.31726
477	482	20	32.7908	30.2462	0.728383	0.705671	-2.54461
477	482	120	56.3211	52.3685			-3.9526
477	482	1200	66.4518	64.8887	1.96313	1.09413	-1.56309
477	482	7200	70.0086	66.5158			-3.49279
483	483	20	32.8528	29.4167	0.449657	0.463217	-3.4361
483	483	120	53.6955	49.9128			-3.78268
483	483	1200	63.4712	62.0105	1.29325	1.31432	-1.46077
483	483	7200	67.8653	64.4019			-3.46335
484	486	20	28.5298	26.5325	0.460542	0.673755	-1.99733
484	486	120	45.5064	43.3798			-2.12661
484	486	1200	53.9975	54.0163	1.20989	0.508556	0.01873
484	486	7200	60.7997	57.3223			-3.4774
487	489	20	8.62	9.64	0.91	0.69	1.02
487	489	120	12.05	12.9			0.85
487	489	1200	17.56	17.65	2.08	0.47	0.09
487	489	7200	29.16	27.36			-1.8
490	492	20	0	0	0	0	0
490	492	120	0	0			0
490	492	1200	0	0	0	0	0
490	492	7200	0	0			0
493	498	20	0.72	0.47	0.49	0.24	-0.25
493	498	120	0.83	0.98			0.15
493	498	1200	0.72	0.68	0.64	0.25	-0.04
493	498	7200	0.39	1.06			0.67

[truncated: 4 more sheets: Fig.S5D, Fig.S5E, Fig. S7, Fig.S8]
